# Supplementary material for: Triethyl­ammonium tetra­chlorido(pyrazine-2-carboxyl­ato-κ2 N 1,O)stannate(IV)
Source: Acta Crystallogr Sect E Struct Rep Online. 2011 May 7;67(Pt 6):m711. doi: 10.1107/S1600536811016473 (PMC3120576; doi:10.1107/S1600536811016473)
Supplement: Supplementary file 1 [file e-67-0m711-sup1.cif]

##############################################################################
###                                                                        ###
###           Electronic papers (Acta Crystallographica Section C)         ###
###                                                                        ###
##############################################################################
#                                                                            #
# This paper is published electronically. It meets the data-validation       #
# criteria for publication in Acta Crystallographica Section C.              #
# The submission has been checked by a Section C Co-editor though the text   #
# in _publ_section_comments is the responsibility of the authors.            #
#                                                                            #
# Electronic papers are listed in the printed contents pages of an issue of  #
# Acta Crystallographica Section C within two months of acceptance and are   #
# available by email and via the online contents pages for that issue.       #
#                                                                            #
# Software is freely available for graphical display of the structure(s) in  #
# this CIF.  For information consult the CIF home page http://www.iucr.org/  #
# cif/home.html                                                              #
#                                                                            #
#            Copyright International Union of Crystallography                #
#                                                                            #
##############################################################################
data_global
_audit_creation_method     SHELXL-97
_journal_date_recd_electronic     2011-04-26
_journal_date_accepted     2011-05-02
_journal_name_full     'Acta Crystallographica, Section E'
_journal_year     2011
_journal_volume     67
_journal_issue      6
_journal_page_first     em711
_journal_page_last     em711
_journal_paper_category     QM
_journal_coeditor_code     QK2007
_publ_contact_author
;
     Dr. Seik Weng Ng
     Department of Chemistry
     University of Malaya
     50603 Kuala Lumpur
     Malaysia
;
_publ_contact_author_email     seikweng@um.edu.my
_publ_contact_author_fax     '03 7967 4193'
_publ_contact_author_phone     '03 7967 6778'
_publ_section_title
;
Triethylammonium
tetrachlorido(pyrazine-2-carboxylato-\k^2^<i>N</i>^1^,<i>O</i>)stannate(IV)
;
loop_
    _publ_author_name
    _publ_author_address
    'Najafi, Ezzatollah'
;
Department of Chemistry
General Campus
Shahid Beheshti University
Tehran 1983963113
Iran
;
    'Amini, Mostafa M.'
;
Department of Chemistry
General Campus
Shahid Beheshti University
Tehran 1983963113
Iran
;
    'Ng, Seik Weng'
;
     Department of Chemistry
     University of Malaya
     50603 Kuala Lumpur
     Malaysia
;
_publ_section_synopsis     .
_publ_section_abstract
;
The Sn^IV^ atom in the title ammonium stannate,
(Et~3~NH)[SnCl~4~(C~5~H~3~N~2~O~2~)], is chelated by an pyrazine-2-carboxylate
ligand and exists in a <i>cis</i>-SnCl~4~NO octahedral geometry. The cation
and the anion are linked by an N---H...N hydrogen bond.
;
_publ_section_Comment
;
We have recently reported the crystal structure of triethylammonium
tetrachlorido(pyridine-2-carboxylato)stannate, which was synthesized by the
reaction of triethylammonium pyridine-2-carboxylate and stannic chloride. The
Sn^IV^ atom in the anion is <i>N</i>,<i>O</i>-chelated by the
pyridine-2-carboxylate in a <i>cis</i>-SnCl~4~NO octahedral geometry (Najafi
<i>et al.</i>, 2011). In our previous studies, we have reacted aromatic
carboxylic acid with stannic chloride, with/without a proton-abstraction
agent. In the present study, replacing pyrdine-2-carboxylic acid by
pyrazine-2-carboxylic acid affords a similar salt, (Et~3~NH)^+^
[SnCl~4~(C~5~H~3~N~2~O~2~)]^-^ (Scheme I, Fig. 1). The tin atom in the
stannate is chelated by the pyrazine-2-carboxylate group in a
<i>cis</i>-SnCl~4~NO octahedral geometry. The cation forms an N--H...N
hydrogen bond with the anion. Of the four Sn--Cl bonds, the ones that are
<i>trans</i> to the Sn--O/Sn--N bonds are somewhat shorter than the other two.
No Cl...Cl interactions are present.
;
_publ_section_acknowledgements
;
We thank Shahid Beheshti University and the University of Malaya for supporting
this study.
;
_publ_section_references
;
Agilent   (2010). <i>CrysAlis PRO</i>. Agilent Technologies, Yarnton,
England.
Barbour, L. J. (2001). <i>J. Supramol. Chem.</i> <b>1</b>, 189--191.
Najafi, E., Amini, M. M. & Ng, S. W. (2011). <i>Acta Cryst.</i>
E<b>67</b>, m351.
Sheldrick, G. M. (2008). <i>Acta Cryst.</i> A<b>64</b>, 112--122.
Westrip, S. P. (2010). <i>J. Appl. Cryst.</i> <b>43</b>, 920--925.
;
_publ_section_Related_literature
;
For triethylammonium tetrachlorido(pyridine-2-carboxylato)stannate, see: Najafi
<i>et al.</i> (2011).
;
_publ_section_exptl_prep
;
The reaction was carried out under a nitrogen atmosphere. Pyrazine-2-carboxylic
acid (1.0 mmol, 0.12 g) and the triethylamine (1.0 mmol, 0.10 g) were
dissolved in dry methanol (20 ml). Stannic chloride (1.0 mmol, 0.35 g) was
added to the mixture and stirred for 12 h. Suitable crystals were obtained by
slow evaporation of the solvent.
;
_publ_section_exptl_refinement
;
Carbon-bound H-atoms were placed in calculated positions (C---H 0.95 to 0.98
\%A) and were included in the refinement in the riding model approximation,
with <i>U</i>(H) set to 1.2 to 1.5<i>U</i>(C). The ammonium H-atom was located
in a difference Fourier map, and was freely refined.
;
data_I
_audit_creation_method     SHELXL-97
_chemical_name_systematic
;
Triethylammonium
tetrachlorido(pyrazine-2-carboxylato-\k^2^<i>N</i>^1^,<i>O</i>)stannate(IV)
;
_chemical_name_common     ?
_chemical_formula_moiety     'C2 H16 N +, C5 H3 Cl4 N O2 Sn -'
_chemical_formula_sum     'C11 H19 Cl4 N3 O2 Sn'
_chemical_formula_iupac     '(C6 H16 N) [Sn (C5 H3 N2 O2) Cl4]'
_chemical_formula_weight     485.78
_chemical_melting_point     ?
_symmetry_cell_setting     triclinic
_symmetry_space_group_name_H-M     'P -1'
_symmetry_space_group_name_Hall     '-P 1'
loop_
    _symmetry_equiv_pos_as_xyz
    'x, y, z'
    '-x, -y, -z'
_cell_length_a     7.4497(2)
_cell_length_b     9.9752(3)
_cell_length_c     12.3728(4)
_cell_angle_alpha     86.491(2)
_cell_angle_beta     80.125(3)
_cell_angle_gamma     83.817(2)
_cell_volume     899.70(5)
_cell_formula_units_Z     2
_cell_measurement_reflns_used     10335
_cell_measurement_theta_min     2.5877
_cell_measurement_theta_max     29.2077
_cell_measurement_temperature     100(2)
_exptl_crystal_description     'Irregular block'
_exptl_crystal_colour     Colorless
_exptl_crystal_size_max     0.35
_exptl_crystal_size_mid     0.30
_exptl_crystal_size_min     0.25
_exptl_crystal_density_diffrn     1.793
_exptl_crystal_density_meas     ?
_exptl_crystal_density_method     'not measured'
_exptl_crystal_F_000     480
_exptl_absorpt_coefficient_mu     2.019
_exptl_absorpt_correction_type     multi-scan
_exptl_absorpt_process_details     '(CrysAlis PRO; Agilent, 2010)'
_exptl_absorpt_correction_T_min     0.5384
_exptl_absorpt_correction_T_max     0.6322
_diffrn_ambient_temperature     100(2)
_diffrn_radiation_type     MoK\a
_diffrn_radiation_wavelength     0.71073
_diffrn_radiation_source     'SuperNova (Mo) X-ray Source'
_diffrn_radiation_monochromator     Mirror
_diffrn_measurement_device_type
                  'Agilent SuperNova Dual diffractometer with an Atlas detector'
_diffrn_measurement_method     \w
_diffrn_detector_area_resol_mean     10.4041
_diffrn_reflns_number     15321
_diffrn_reflns_av_R_equivalents     0.0300
_diffrn_reflns_av_sigmaI/netI     0.0288
_diffrn_reflns_theta_min     2.59
_diffrn_reflns_theta_max     27.50
_diffrn_reflns_theta_full     27.50
_diffrn_measured_fraction_theta_max     0.992
_diffrn_measured_fraction_theta_full     0.992
_diffrn_reflns_limit_h_min     -9
_diffrn_reflns_limit_h_max     9
_diffrn_reflns_limit_k_min     -12
_diffrn_reflns_limit_k_max     12
_diffrn_reflns_limit_l_min     -15
_diffrn_reflns_limit_l_max     16
_diffrn_standards_number     0
_diffrn_standards_interval_count     0
_diffrn_standards_interval_time     0
_diffrn_standards_decay_%     0
_reflns_number_total     4094
_reflns_number_gt     3800
_reflns_threshold_expression     I>2\s(I)
_refine_ls_structure_factor_coef     Fsqd
_refine_ls_matrix_type     full
_refine_ls_R_factor_all     0.0246
_refine_ls_R_factor_gt     0.0218
_refine_ls_wR_factor_gt     0.0501
_refine_ls_wR_factor_ref     0.0518
_refine_ls_goodness_of_fit_ref     1.020
_refine_ls_restrained_S_all     1.020
_refine_ls_number_reflns     4094
_refine_ls_number_parameters     194
_refine_ls_number_restraints     0
_refine_ls_hydrogen_treatment     mixed
_refine_ls_weighting_scheme     calc
_refine_ls_weighting_details
         'calc w=1/[\s^2^(Fo^2^)+(0.0257P)^2^+0.2896P] where P=(Fo^2^+2Fc^2^)/3'
_atom_sites_solution_hydrogens     geom
_atom_sites_solution_primary     direct
_atom_sites_solution_secondary     difmap
_refine_ls_shift/su_max     0.001
_refine_ls_shift/su_mean     0.001
_refine_diff_density_max     0.351
_refine_diff_density_min     -0.654
_refine_ls_extinction_method     none
_refine_ls_extinction_coef     ?
loop_
    _atom_type_symbol
    _atom_type_description
    _atom_type_scat_dispersion_real
    _atom_type_scat_dispersion_imag
    _atom_type_scat_source
    'C' 'C' 0.0033 0.0016
                         'International Tables Vol C Tables 4.2.6.8 and 6.1.1.4'
    'H' 'H' 0.0000 0.0000
                         'International Tables Vol C Tables 4.2.6.8 and 6.1.1.4'
    'N' 'N' 0.0061 0.0033
                         'International Tables Vol C Tables 4.2.6.8 and 6.1.1.4'
    'O' 'O' 0.0106 0.0060
                         'International Tables Vol C Tables 4.2.6.8 and 6.1.1.4'
    'Cl' 'Cl' 0.1484 0.1585
                         'International Tables Vol C Tables 4.2.6.8 and 6.1.1.4'
    'Sn' 'Sn' -0.6537 1.4246
                         'International Tables Vol C Tables 4.2.6.8 and 6.1.1.4'
_computing_data_collection     'CrysAlis PRO (Agilent, 2010)'
_computing_cell_refinement     'CrysAlis PRO (Agilent, 2010)'
_computing_data_reduction     'CrysAlis PRO (Agilent, 2010)'
_computing_structure_solution     'SHELXS97 (Sheldrick, 2008)'
_computing_structure_refinement     'SHELXL97 (Sheldrick, 2008)'
_computing_molecular_graphics     'X-SEED (Barbour, 2001)'
_computing_publication_material     'publCIF (Westrip, 2010)'
loop_
    _atom_site_type_symbol
    _atom_site_label
    _atom_site_fract_x
    _atom_site_fract_y
    _atom_site_fract_z
    _atom_site_U_iso_or_equiv
    _atom_site_adp_type
    _atom_site_calc_flag
    _atom_site_refinement_flags
    _atom_site_occupancy
    _atom_site_symmetry_multiplicity
    _atom_site_disorder_assembly
    _atom_site_disorder_group
    Sn Sn1 0.310753(18) 0.248889(13) 0.740250(10) 0.01198(5) Uani d . 1 1 . .
    Cl Cl1 0.46068(7) 0.34171(5) 0.86858(4) 0.01988(11) Uani d . 1 1 . .
    Cl Cl2 0.00680(7) 0.26586(5) 0.83792(4) 0.01703(11) Uani d . 1 1 . .
    Cl Cl3 0.39067(7) 0.02423(5) 0.80641(4) 0.01605(11) Uani d . 1 1 . .
    Cl Cl4 0.26028(7) 0.46373(5) 0.64356(4) 0.02064(11) Uani d . 1 1 . .
    O O1 0.22917(19) 0.16094(14) 0.60971(11) 0.0149(3) Uani d . 1 1 . .
    O O2 0.3047(2) 0.10363(15) 0.43513(11) 0.0194(3) Uani d . 1 1 . .
    N N1 0.5661(2) 0.22659(16) 0.61249(13) 0.0128(3) Uani d . 1 1 . .
    N N2 0.8334(2) 0.21721(17) 0.42643(14) 0.0171(4) Uani d . 1 1 . .
    N N3 1.0881(2) 0.24246(17) 0.21208(14) 0.0142(3) Uani d . 1 1 . .
    C C1 0.3419(3) 0.14663(19) 0.51771(16) 0.0134(4) Uani d . 1 1 . .
    C C2 0.5317(3) 0.18609(19) 0.51747(16) 0.0128(4) Uani d . 1 1 . .
    C C3 0.6667(3) 0.18070(19) 0.42525(16) 0.0155(4) Uani d . 1 1 . .
    H H3A 0.6397 0.1501 0.3592 0.019 Uiso calc R 1 1 . .
    C C4 0.8662(3) 0.2544(2) 0.52239(17) 0.0179(4) Uani d . 1 1 . .
    H H4A 0.9846 0.2789 0.5264 0.021 Uiso calc R 1 1 . .
    C C5 0.7345(3) 0.2587(2) 0.61660(17) 0.0168(4) Uani d . 1 1 . .
    H H5A 0.7638 0.2844 0.6837 0.020 Uiso calc R 1 1 . .
    C C6 0.9980(3) 0.3321(2) 0.13009(16) 0.0161(4) Uani d . 1 1 . .
    H H6A 1.0734 0.3221 0.0564 0.019 Uiso calc R 1 1 . .
    H H6B 0.9943 0.4272 0.1495 0.019 Uiso calc R 1 1 . .
    C C7 0.8062(3) 0.3011(2) 0.12490(18) 0.0201(5) Uani d . 1 1 . .
    H H7A 0.7565 0.3610 0.0691 0.030 Uiso calc R 1 1 . .
    H H7B 0.7288 0.3151 0.1966 0.030 Uiso calc R 1 1 . .
    H H7C 0.8084 0.2070 0.1057 0.030 Uiso calc R 1 1 . .
    C C8 1.2722(3) 0.2874(2) 0.22036(17) 0.0173(4) Uani d . 1 1 . .
    H H8A 1.3358 0.3118 0.1459 0.021 Uiso calc R 1 1 . .
    H H8B 1.3477 0.2116 0.2511 0.021 Uiso calc R 1 1 . .
    C C9 1.2544(3) 0.4075(2) 0.29232(19) 0.0220(5) Uani d . 1 1 . .
    H H9A 1.3763 0.4344 0.2947 0.033 Uiso calc R 1 1 . .
    H H9B 1.1952 0.3827 0.3668 0.033 Uiso calc R 1 1 . .
    H H9C 1.1801 0.4829 0.2620 0.033 Uiso calc R 1 1 . .
    C C10 1.1019(3) 0.0937(2) 0.19176(16) 0.0168(4) Uani d . 1 1 . .
    H H10A 1.1673 0.0429 0.2470 0.020 Uiso calc R 1 1 . .
    H H10B 0.9769 0.0646 0.2021 0.020 Uiso calc R 1 1 . .
    C C11 1.2003(3) 0.0582(2) 0.07822(17) 0.0189(4) Uani d . 1 1 . .
    H H11A 1.2039 -0.0392 0.0701 0.028 Uiso calc R 1 1 . .
    H H11B 1.3255 0.0840 0.0681 0.028 Uiso calc R 1 1 . .
    H H11C 1.1352 0.1067 0.0230 0.028 Uiso calc R 1 1 . .
    H H1 1.015(3) 0.249(2) 0.279(2) 0.027(7) Uiso d . 1 1 . .
loop_
    _atom_site_aniso_label
    _atom_site_aniso_U_11
    _atom_site_aniso_U_22
    _atom_site_aniso_U_33
    _atom_site_aniso_U_12
    _atom_site_aniso_U_13
    _atom_site_aniso_U_23
    Sn1 0.01291(8) 0.01297(8) 0.00947(8) 0.00012(5) -0.00092(5) -0.00091(5)
    Cl1 0.0232(3) 0.0225(3) 0.0154(2) -0.0057(2) -0.0037(2) -0.0045(2)
    Cl2 0.0141(2) 0.0218(3) 0.0137(2) 0.00087(19) 0.00009(19) -0.00038(19)
    Cl3 0.0189(3) 0.0141(2) 0.0142(2) 0.00126(19) -0.00218(19) 0.00034(18)
    Cl4 0.0249(3) 0.0158(2) 0.0181(2) 0.0031(2) 0.0002(2) 0.00323(19)
    O1 0.0143(7) 0.0201(7) 0.0107(7) -0.0020(6) -0.0023(6) -0.0023(6)
    O2 0.0241(8) 0.0229(8) 0.0123(7) -0.0054(6) -0.0030(6) -0.0027(6)
    N1 0.0154(9) 0.0120(8) 0.0104(8) 0.0013(7) -0.0017(7) -0.0008(6)
    N2 0.0182(9) 0.0166(9) 0.0150(9) 0.0021(7) -0.0011(7) 0.0008(7)
    N3 0.0151(9) 0.0164(9) 0.0103(8) -0.0020(7) 0.0002(7) -0.0004(7)
    C1 0.0183(10) 0.0092(9) 0.0121(9) 0.0000(8) -0.0028(8) 0.0015(7)
    C2 0.0167(10) 0.0088(9) 0.0116(9) 0.0016(7) -0.0011(8) 0.0006(7)
    C3 0.0201(11) 0.0130(10) 0.0126(10) 0.0001(8) -0.0023(8) 0.0004(8)
    C4 0.0133(10) 0.0222(11) 0.0180(10) -0.0011(8) -0.0038(8) 0.0028(8)
    C5 0.0157(10) 0.0189(10) 0.0161(10) -0.0010(8) -0.0040(8) -0.0005(8)
    C6 0.0195(11) 0.0144(10) 0.0139(10) 0.0010(8) -0.0035(8) 0.0002(8)
    C7 0.0199(11) 0.0211(11) 0.0190(10) 0.0015(9) -0.0046(9) -0.0012(9)
    C8 0.0140(10) 0.0213(11) 0.0164(10) -0.0028(8) -0.0017(8) 0.0005(8)
    C9 0.0199(11) 0.0191(11) 0.0283(12) -0.0030(9) -0.0062(10) -0.0019(9)
    C10 0.0207(11) 0.0135(10) 0.0158(10) -0.0022(8) -0.0022(9) 0.0009(8)
    C11 0.0215(11) 0.0176(11) 0.0169(10) 0.0008(9) -0.0018(9) -0.0031(8)
loop_
    _geom_bond_atom_site_label_1
    _geom_bond_atom_site_label_2
    _geom_bond_site_symmetry_2
    _geom_bond_distance
    _geom_bond_publ_flag
    Sn1 O1 . 2.0911(13) ?
    Sn1 N1 . 2.2558(16) ?
    Sn1 Cl2 . 2.3707(5) ?
    Sn1 Cl1 . 2.3742(5) ?
    Sn1 Cl3 . 2.3879(5) ?
    Sn1 Cl4 . 2.4150(5) ?
    O1 C1 . 1.299(2) ?
    O2 C1 . 1.217(2) ?
    N1 C5 . 1.337(3) ?
    N1 C2 . 1.340(2) ?
    N2 C3 . 1.334(3) ?
    N2 C4 . 1.334(3) ?
    N3 C6 . 1.508(3) ?
    N3 C8 . 1.509(3) ?
    N3 C10 . 1.510(3) ?
    N3 H1 . 0.91(3) ?
    C1 C2 . 1.508(3) ?
    C2 C3 . 1.385(3) ?
    C3 H3A . 0.9500 ?
    C4 C5 . 1.389(3) ?
    C4 H4A . 0.9500 ?
    C5 H5A . 0.9500 ?
    C6 C7 . 1.507(3) ?
    C6 H6A . 0.9900 ?
    C6 H6B . 0.9900 ?
    C7 H7A . 0.9800 ?
    C7 H7B . 0.9800 ?
    C7 H7C . 0.9800 ?
    C8 C9 . 1.517(3) ?
    C8 H8A . 0.9900 ?
    C8 H8B . 0.9900 ?
    C9 H9A . 0.9800 ?
    C9 H9B . 0.9800 ?
    C9 H9C . 0.9800 ?
    C10 C11 . 1.513(3) ?
    C10 H10A . 0.9900 ?
    C10 H10B . 0.9900 ?
    C11 H11A . 0.9800 ?
    C11 H11B . 0.9800 ?
    C11 H11C . 0.9800 ?
loop_
    _geom_angle_atom_site_label_1
    _geom_angle_atom_site_label_2
    _geom_angle_atom_site_label_3
    _geom_angle_site_symmetry_1
    _geom_angle_site_symmetry_3
    _geom_angle
    _geom_angle_publ_flag
    O1 Sn1 N1 . . 75.62(6) ?
    O1 Sn1 Cl2 . . 91.17(4) ?
    N1 Sn1 Cl2 . . 166.13(4) ?
    O1 Sn1 Cl1 . . 168.99(4) ?
    N1 Sn1 Cl1 . . 93.47(4) ?
    Cl2 Sn1 Cl1 . . 99.813(18) ?
    O1 Sn1 Cl3 . . 86.56(4) ?
    N1 Sn1 Cl3 . . 88.14(4) ?
    Cl2 Sn1 Cl3 . . 95.397(18) ?
    Cl1 Sn1 Cl3 . . 91.748(18) ?
    O1 Sn1 Cl4 . . 87.08(4) ?
    N1 Sn1 Cl4 . . 82.96(4) ?
    Cl2 Sn1 Cl4 . . 92.285(18) ?
    Cl1 Sn1 Cl4 . . 93.058(19) ?
    Cl3 Sn1 Cl4 . . 170.120(17) ?
    C1 O1 Sn1 . . 119.66(12) ?
    C5 N1 C2 . . 118.45(17) ?
    C5 N1 Sn1 . . 129.40(13) ?
    C2 N1 Sn1 . . 111.85(13) ?
    C3 N2 C4 . . 116.56(18) ?
    C6 N3 C8 . . 110.51(15) ?
    C6 N3 C10 . . 114.20(15) ?
    C8 N3 C10 . . 111.59(16) ?
    C6 N3 H1 . . 108.5(15) ?
    C8 N3 H1 . . 108.8(15) ?
    C10 N3 H1 . . 102.8(15) ?
    O2 C1 O1 . . 124.81(19) ?
    O2 C1 C2 . . 119.63(17) ?
    O1 C1 C2 . . 115.56(16) ?
    N1 C2 C3 . . 120.55(18) ?
    N1 C2 C1 . . 116.58(17) ?
    C3 C2 C1 . . 122.87(17) ?
    N2 C3 C2 . . 121.97(18) ?
    N2 C3 H3A . . 119.0 ?
    C2 C3 H3A . . 119.0 ?
    N2 C4 C5 . . 122.67(19) ?
    N2 C4 H4A . . 118.7 ?
    C5 C4 H4A . . 118.7 ?
    N1 C5 C4 . . 119.72(18) ?
    N1 C5 H5A . . 120.1 ?
    C4 C5 H5A . . 120.1 ?
    C7 C6 N3 . . 113.48(17) ?
    C7 C6 H6A . . 108.9 ?
    N3 C6 H6A . . 108.9 ?
    C7 C6 H6B . . 108.9 ?
    N3 C6 H6B . . 108.9 ?
    H6A C6 H6B . . 107.7 ?
    C6 C7 H7A . . 109.5 ?
    C6 C7 H7B . . 109.5 ?
    H7A C7 H7B . . 109.5 ?
    C6 C7 H7C . . 109.5 ?
    H7A C7 H7C . . 109.5 ?
    H7B C7 H7C . . 109.5 ?
    N3 C8 C9 . . 111.95(17) ?
    N3 C8 H8A . . 109.2 ?
    C9 C8 H8A . . 109.2 ?
    N3 C8 H8B . . 109.2 ?
    C9 C8 H8B . . 109.2 ?
    H8A C8 H8B . . 107.9 ?
    C8 C9 H9A . . 109.5 ?
    C8 C9 H9B . . 109.5 ?
    H9A C9 H9B . . 109.5 ?
    C8 C9 H9C . . 109.5 ?
    H9A C9 H9C . . 109.5 ?
    H9B C9 H9C . . 109.5 ?
    N3 C10 C11 . . 113.47(16) ?
    N3 C10 H10A . . 108.9 ?
    C11 C10 H10A . . 108.9 ?
    N3 C10 H10B . . 108.9 ?
    C11 C10 H10B . . 108.9 ?
    H10A C10 H10B . . 107.7 ?
    C10 C11 H11A . . 109.5 ?
    C10 C11 H11B . . 109.5 ?
    H11A C11 H11B . . 109.5 ?
    C10 C11 H11C . . 109.5 ?
    H11A C11 H11C . . 109.5 ?
    H11B C11 H11C . . 109.5 ?
loop_
    _geom_torsion_atom_site_label_1
    _geom_torsion_atom_site_label_2
    _geom_torsion_atom_site_label_3
    _geom_torsion_atom_site_label_4
    _geom_torsion_site_symmetry_1
    _geom_torsion_site_symmetry_2
    _geom_torsion_site_symmetry_3
    _geom_torsion_site_symmetry_4
    _geom_torsion
    _geom_torsion_publ_flag
    N1 Sn1 O1 C1 . . . . -6.70(13) ?
    Cl2 Sn1 O1 C1 . . . . 169.01(13) ?
    Cl1 Sn1 O1 C1 . . . . -14.2(3) ?
    Cl3 Sn1 O1 C1 . . . . -95.65(13) ?
    Cl4 Sn1 O1 C1 . . . . 76.78(13) ?
    O1 Sn1 N1 C5 . . . . -178.97(18) ?
    Cl2 Sn1 N1 C5 . . . . 162.83(14) ?
    Cl1 Sn1 N1 C5 . . . . -0.41(17) ?
    Cl3 Sn1 N1 C5 . . . . -92.05(17) ?
    Cl4 Sn1 N1 C5 . . . . 92.25(17) ?
    O1 Sn1 N1 C2 . . . . 7.47(12) ?
    Cl2 Sn1 N1 C2 . . . . -10.7(3) ?
    Cl1 Sn1 N1 C2 . . . . -173.97(12) ?
    Cl3 Sn1 N1 C2 . . . . 94.39(13) ?
    Cl4 Sn1 N1 C2 . . . . -81.31(12) ?
    Sn1 O1 C1 O2 . . . . -175.82(15) ?
    Sn1 O1 C1 C2 . . . . 4.8(2) ?
    C5 N1 C2 C3 . . . . -1.4(3) ?
    Sn1 N1 C2 C3 . . . . 172.92(15) ?
    C5 N1 C2 C1 . . . . 178.09(16) ?
    Sn1 N1 C2 C1 . . . . -7.6(2) ?
    O2 C1 C2 N1 . . . . -176.95(18) ?
    O1 C1 C2 N1 . . . . 2.4(3) ?
    O2 C1 C2 C3 . . . . 2.6(3) ?
    O1 C1 C2 C3 . . . . -178.07(18) ?
    C4 N2 C3 C2 . . . . 2.5(3) ?
    N1 C2 C3 N2 . . . . -1.1(3) ?
    C1 C2 C3 N2 . . . . 179.39(18) ?
    C3 N2 C4 C5 . . . . -1.5(3) ?
    C2 N1 C5 C4 . . . . 2.4(3) ?
    Sn1 N1 C5 C4 . . . . -170.79(14) ?
    N2 C4 C5 N1 . . . . -1.0(3) ?
    C8 N3 C6 C7 . . . . -174.78(16) ?
    C10 N3 C6 C7 . . . . 58.4(2) ?
    C6 N3 C8 C9 . . . . 79.8(2) ?
    C10 N3 C8 C9 . . . . -151.96(17) ?
    C6 N3 C10 C11 . . . . 56.1(2) ?
    C8 N3 C10 C11 . . . . -70.1(2) ?
loop_
    _geom_hbond_atom_site_label_D
    _geom_hbond_atom_site_label_H
    _geom_hbond_atom_site_label_A
    _geom_hbond_site_symmetry_A
    _geom_hbond_distance_DH
    _geom_hbond_distance_HA
    _geom_hbond_distance_DA
    _geom_hbond_angle_DHA
    _geom_hbond_publ_flag
    N3 H1 N2 . 0.91(3) 2.10(3) 2.999(2) 167(2) yes
