# Supplementary material for: Triethyl­ammonium tetra­chlorido(pyrazine-2-carboxyl­ato-κ2 N 1,O)stannate(IV)
Source: Acta Crystallogr Sect E Struct Rep Online. 2011 May 7;67(Pt 6):m711. doi: 10.1107/S1600536811016473 (PMC3120576; doi:10.1107/S1600536811016473)
Supplement: Supplementary file 2 [file e-67-0m711-Isup2.hkl]

# 
# h,k,l, Fc-squared, Fo-squared, sigma(Fo-squared) and status flag 
# 
data_I
_shelx_title '  P1' 
_shelx_refln_list_code          4 
_shelx_F_calc_maximum      211.65 
_exptl_crystal_F_000       480.00 
_reflns_d_resolution_high  0.7696 
 
loop_ 
 _symmetry_equiv_pos_as_xyz 
 'x, y, z' 
 '-x, -y, -z' 
 
_cell_length_a     7.4497 
_cell_length_b     9.9752 
_cell_length_c    12.3728 
_cell_angle_alpha  86.491 
_cell_angle_beta   80.125 
_cell_angle_gamma  83.817 
 
_shelx_F_squared_multiplier     1.000 
 
loop_ 
 _refln_index_h 
 _refln_index_k 
 _refln_index_l 
 _refln_F_squared_calc 
 _refln_F_squared_meas 
 _refln_F_squared_sigma 
 _refln_observed_status 
   1   0   0     1689.00     1784.63     27.88 o 
   2   0   0     6682.15     6653.79     61.17 o 
   3   0   0     7516.19     7430.07     60.23 o 
   4   0   0     1858.86     1868.29     28.59 o 
   5   0   0     1317.17     1385.87     24.53 o 
   6   0   0      832.76      807.33     34.83 o 
   7   0   0     1405.29     1381.14     76.46 o 
   8   0   0      243.63      298.88     25.65 o 
   9   0   0      274.40      260.29     26.45 o 
  -9   1   0      660.13      675.50     44.83 o 
  -8   1   0       82.11       74.35     16.09 o 
  -7   1   0      471.69      501.13     20.37 o 
  -6   1   0      972.62      983.64     26.85 o 
  -5   1   0      308.85      304.87     11.37 o 
  -4   1   0     1200.60     1303.08     23.12 o 
  -3   1   0      345.40      359.81     10.12 o 
  -2   1   0     4501.57     4370.86     44.03 o 
  -1   1   0     7937.20     7695.97     64.44 o 
   1   1   0    15497.84    14362.61    125.88 o 
   2   1   0     5485.06     5376.09     69.87 o 
   3   1   0     1592.03     1580.01     26.57 o 
   4   1   0    17705.57    17775.30    159.95 o 
   5   1   0       81.36       81.07      5.92 o 
   6   1   0     1922.40     2019.90     38.83 o 
   7   1   0     2171.38     2089.54     45.40 o 
   8   1   0        0.82        5.90      6.52 o 
   9   1   0      442.01      462.35     34.44 o 
  -8   2   0     1473.16     1527.95     58.34 o 
  -7   2   0     1671.84     1756.77     58.31 o 
  -6   2   0     1578.49     1562.26     34.65 o 
  -5   2   0      750.78      759.59     17.47 o 
  -4   2   0      117.62      115.83      6.40 o 
  -3   2   0     4541.47     4579.36     44.31 o 
  -2   2   0      601.84      599.20     11.54 o 
  -1   2   0        7.02       12.08      2.63 o 
   0   2   0    25330.81    22333.51    380.16 o 
   1   2   0      501.99      527.62      9.14 o 
   2   2   0       20.20       30.01      3.24 o 
   3   2   0     2751.91     2679.07     33.39 o 
   4   2   0     1861.47     1918.29     27.89 o 
   5   2   0     5815.94     5854.57     62.90 o 
   6   2   0     6180.68     5970.64    144.65 o 
   7   2   0      546.49      580.10     26.46 o 
   8   2   0     1339.05     1430.64     43.54 o 
   9   2   0      227.02      240.34     30.64 o 
  -8   3   0       10.82       23.60     13.23 o 
  -7   3   0     1320.25     1359.98     46.20 o 
  -6   3   0      843.32      822.49     33.18 o 
  -5   3   0     1898.92     1853.08     32.69 o 
  -4   3   0     6406.91     6457.84     67.50 o 
  -3   3   0      182.90      188.04      7.78 o 
  -2   3   0     8123.94     7968.57     71.41 o 
  -1   3   0       11.46        7.40      2.12 o 
   0   3   0      158.87      148.21      5.04 o 
   1   3   0      120.00      170.46      5.22 o 
   2   3   0      217.22      221.05      6.70 o 
   3   3   0      366.46      376.84     11.17 o 
   4   3   0     5962.20     6179.90     64.46 o 
   5   3   0        7.82        7.62      4.36 o 
   6   3   0      460.97      477.83     19.99 o 
   7   3   0     2422.64     2307.03     98.87 o 
   8   3   0       23.96       31.94     10.09 o 
   9   3   0     1079.00     1104.31     66.16 o 
  -8   4   0      302.52      290.85     34.61 o 
  -7   4   0     2231.44     2201.85     61.80 o 
  -6   4   0      252.54      252.58     19.29 o 
  -5   4   0      800.17      821.49     24.88 o 
  -4   4   0      150.87      167.45      5.87 o 
  -3   4   0    13336.85    13069.17    114.18 o 
  -2   4   0     3960.04     3881.78     49.35 o 
  -1   4   0        0.84        2.02      1.70 o 
   0   4   0    14649.87    14114.61    117.45 o 
   1   4   0        2.01       11.62      2.76 o 
   2   4   0      575.88      599.10     12.58 o 
   3   4   0      778.60      683.50     14.93 o 
   4   4   0      306.32      325.18     12.93 o 
   5   4   0      362.52      339.28     14.79 o 
   6   4   0      983.55     1009.32     30.89 o 
   7   4   0      314.53      314.24     16.26 o 
   8   4   0      152.53      154.67     24.06 o 
   9   4   0        0.15        0.54     17.24 o 
  -8   5   0      109.33      131.73     24.18 o 
  -7   5   0       35.90       23.41     13.54 o 
  -6   5   0      388.75      382.41     24.78 o 
  -5   5   0       36.07       32.25      7.03 o 
  -4   5   0     2000.84     2003.20     32.78 o 
  -3   5   0     1548.09     1489.24     26.59 o 
  -2   5   0     1726.03     1642.60     30.59 o 
  -1   5   0     2075.33     1983.45     30.80 o 
   0   5   0       71.06       76.49      5.02 o 
   1   5   0    10884.22    10719.17    115.01 o 
   2   5   0     2517.29     2459.13     32.03 o 
   3   5   0      512.83      454.50     12.71 o 
   4   5   0     9901.35     9644.66     83.00 o 
   5   5   0      721.17      755.07     25.67 o 
   6   5   0       62.24       50.62      8.27 o 
   7   5   0      566.65      558.51     30.58 o 
   8   5   0      337.22      361.78     59.52 o 
   9   5   0      578.86      560.83     66.54 o 
  -7   6   0      850.98      841.02     55.52 o 
  -6   6   0      177.95      175.75     17.93 o 
  -5   6   0      993.97      882.46     31.65 o 
  -4   6   0      314.78      293.03     14.00 o 
  -3   6   0     1347.93     1291.82     29.60 o 
  -2   6   0     1553.75     1583.31     29.19 o 
  -1   6   0     1453.50     1558.15     27.90 o 
   0   6   0     3455.98     3559.85     44.25 o 
   1   6   0       54.40       73.44      9.39 o 
   2   6   0     2509.30     2464.27     31.17 o 
   3   6   0     6757.20     6668.97     64.66 o 
   4   6   0       98.94      115.08      7.82 o 
   5   6   0     3305.34     3172.01     80.00 o 
   6   6   0     1621.61     1661.35     48.88 o 
   7   6   0      738.96      708.93     32.39 o 
   8   6   0      813.78      872.55     57.29 o 
  -7   7   0     1859.87     1783.49    184.69 o 
  -6   7   0      636.17      693.27     41.89 o 
  -5   7   0     1382.03     1431.70    100.94 o 
  -4   7   0     3249.32     3154.85     96.79 o 
  -3   7   0     1523.87     1513.42     45.90 o 
  -2   7   0       79.69       93.83      7.83 o 
  -1   7   0      337.70      387.25     12.67 o 
   0   7   0        2.77        5.63      3.06 o 
   1   7   0     1818.25     1762.71     35.94 o 
   2   7   0     1027.67     1025.91     30.06 o 
   3   7   0       58.25       72.71      6.08 o 
   4   7   0     4991.00     4771.63    152.80 o 
   5   7   0      123.89      130.10     22.68 o 
   6   7   0      863.26      847.24     35.35 o 
   7   7   0     1873.30     2092.27    176.93 o 
   8   7   0      141.82      110.95     21.87 o 
  -6   8   0     1781.00     1771.31     60.83 o 
  -5   8   0     1835.00     1739.50     57.50 o 
  -4   8   0      184.26      167.84     14.12 o 
  -3   8   0     3952.06     4116.90     82.93 o 
  -2   8   0      767.89      773.20     23.05 o 
  -1   8   0      144.01      163.07     12.53 o 
   0   8   0     3066.19     3049.58     58.21 o 
   1   8   0       34.44       43.26      7.32 o 
   2   8   0      304.17      317.72     15.89 o 
   3   8   0     2074.82     2017.23     51.66 o 
   4   8   0       11.74        9.26      3.40 o 
   5   8   0      402.89      380.98     20.20 o 
   6   8   0       16.50        4.42      9.19 o 
   7   8   0     1010.61      933.72     64.13 o 
   8   8   0      939.16      789.29     76.80 o 
  -6   9   0      436.63      428.89     38.57 o 
  -5   9   0      227.48      194.27     19.91 o 
  -4   9   0      553.20      548.65     31.12 o 
  -3   9   0      259.96      242.33     19.23 o 
  -2   9   0     1573.03     1591.49     50.34 o 
  -1   9   0     1765.31     1777.63     46.86 o 
   0   9   0      107.62      102.50     11.62 o 
   1   9   0     5857.49     5799.00    112.07 o 
   2   9   0     2717.77     2613.81     75.67 o 
   3   9   0        1.28        3.83      4.68 o 
   4   9   0     1403.49     1468.41     42.64 o 
   5   9   0       38.86       29.03     11.84 o 
   6   9   0       98.50       92.64     18.76 o 
   7   9   0      454.04      366.82     37.64 o 
  -5  10   0      235.06      247.01     41.14 o 
  -4  10   0      171.47      160.78     24.52 o 
  -3  10   0      272.95      253.11     29.82 o 
  -2  10   0        9.09       17.53     14.30 o 
  -1  10   0      181.92      184.37     16.19 o 
   0  10   0     3459.41     3509.35     72.19 o 
   1  10   0      164.79      167.20     14.68 o 
   2  10   0     1457.38     1553.28     55.47 o 
   3  10   0     2629.76     2722.75     97.34 o 
   4  10   0      191.53      181.42     19.63 o 
   5  10   0     1105.16     1145.82     40.24 o 
   6  10   0      312.92      283.40     27.20 o 
  -4  11   0       54.36       53.81     22.12 o 
  -3  11   0      278.09      292.15     33.49 o 
  -2  11   0      184.43      186.27     28.29 o 
  -1  11   0      345.29      374.73     23.69 o 
   0  11   0      105.56      127.43     14.12 o 
   1  11   0      936.59     1021.36     44.52 o 
   2  11   0      126.47       99.45     14.52 o 
   3  11   0        4.89        4.97      9.92 o 
   4  11   0     1116.76     1052.94     47.17 o 
   5  11   0       51.76       57.77     13.42 o 
  -2  12   0      107.20      155.18     37.28 o 
  -1  12   0      100.32      102.36     21.45 o 
   0  12   0     1304.50     1300.96     49.74 o 
   1  12   0       32.18       40.73     12.40 o 
   2  12   0        0.87       -3.99      7.27 o 
   3  12   0       77.36       85.09     14.84 o 
   4  12   0      176.19      159.90     23.24 o 
  -4 -12   1      277.19      208.36     27.94 o 
  -3 -12   1        5.42        5.87      9.21 o 
  -2 -12   1      656.21      600.29     32.36 o 
  -1 -12   1      706.98      738.21     35.86 o 
   0 -12   1       54.07       60.09     13.17 o 
   1 -12   1      711.16      670.89     52.20 o 
   2 -12   1     1229.09     1260.07    101.97 o 
  -5 -11   1      708.04      740.02     53.72 o 
  -4 -11   1       65.27       55.86     12.58 o 
  -3 -11   1      610.98      608.81     36.93 o 
  -2 -11   1       67.16       50.08     11.15 o 
  -1 -11   1       40.58       50.17     10.02 o 
   0 -11   1      815.66      868.46     36.72 o 
   1 -11   1       23.09       32.80      9.33 o 
   2 -11   1      291.92      271.70     23.76 o 
   3 -11   1      471.78      477.48     59.96 o 
   4 -11   1       72.13      107.10     30.57 o 
  -6 -10   1      884.52      827.59     44.78 o 
  -5 -10   1       31.93       32.25      7.52 o 
  -4 -10   1     3115.88     3202.44     69.38 o 
  -3 -10   1      179.82      180.09     18.43 o 
  -2 -10   1     2288.92     2305.93     66.53 o 
  -1 -10   1     4167.87     4120.24     91.75 o 
   0 -10   1        2.15       13.01      6.97 o 
   1 -10   1      144.18      148.92     17.21 o 
   2 -10   1       78.94       59.56     15.04 o 
   3 -10   1      655.93      693.09    109.41 o 
   4 -10   1      569.21      517.50     43.19 o 
   5 -10   1        0.50      -20.72     14.96 o 
  -7  -9   1      616.47      538.10     59.97 o 
  -6  -9   1      108.19      126.25     39.92 o 
  -5  -9   1      115.41      108.36     16.00 o 
  -4  -9   1        5.34        1.44      4.94 o 
  -3  -9   1     2996.77     2942.28     59.31 o 
  -2  -9   1     2242.11     2141.40     63.75 o 
  -1  -9   1      114.46       79.70     10.56 o 
   0  -9   1     6781.62     6939.69    104.95 o 
   1  -9   1      342.80      345.48     21.94 o 
   2  -9   1     1483.88     1485.03     44.91 o 
   3  -9   1     1884.38     1796.74     64.55 o 
   4  -9   1      505.72      516.66     30.38 o 
   5  -9   1      347.71      314.93     25.27 o 
   6  -9   1      287.82      235.96     27.13 o 
  -7  -8   1      254.08      259.40     32.62 o 
  -6  -8   1       67.53       69.68     13.64 o 
  -5  -8   1        1.53       -6.99      7.94 o 
  -4  -8   1      947.25      917.29     32.96 o 
  -3  -8   1      216.01      223.60     10.16 o 
  -2  -8   1     1426.79     1420.17     39.01 o 
  -1  -8   1     3638.13     3660.78     84.28 o 
   0  -8   1       31.04       24.05      3.57 o 
   1  -8   1      636.66      634.48     20.51 o 
   2  -8   1     2234.76     2218.28     69.86 o 
   3  -8   1     1106.13     1015.48     40.31 o 
   4  -8   1     5027.82     5071.19    101.50 o 
   5  -8   1      944.66      894.59     41.15 o 
   6  -8   1      547.60      491.77     37.88 o 
  -8  -7   1      657.86      581.44     66.05 o 
  -7  -7   1      486.28      464.57     41.00 o 
  -6  -7   1     1513.76     1456.16     52.26 o 
  -5  -7   1      111.64      120.30     12.92 o 
  -4  -7   1       51.98       26.83     12.11 o 
  -3  -7   1     1308.18     1312.87     27.04 o 
  -2  -7   1        9.99       14.26      2.49 o 
  -1  -7   1       99.28       84.31      4.37 o 
   0  -7   1      705.30      710.77     17.60 o 
   1  -7   1       25.88       24.19      3.89 o 
   2  -7   1     1314.29     1342.00     36.93 o 
   3  -7   1     5449.33     5302.10     94.10 o 
   4  -7   1       13.36        0.75      4.27 o 
   5  -7   1      996.32     1043.99     50.68 o 
   6  -7   1     3546.74     3520.46    109.89 o 
   7  -7   1     1053.15     1027.76    109.80 o 
  -8  -6   1      185.31      211.57     35.07 o 
  -7  -6   1     2234.71     2149.57    114.50 o 
  -6  -6   1      377.64      373.96     21.79 o 
  -5  -6   1     1553.91     1569.67     44.58 o 
  -4  -6   1     6684.49     5290.06   1037.20 o 
  -3  -6   1     1204.06     1274.67     25.98 o 
  -2  -6   1      544.87      565.33     14.30 o 
  -1  -6   1       14.81       11.94      2.51 o 
   0  -6   1       78.08       55.66      5.47 o 
   1  -6   1      317.82      348.37     14.19 o 
   2  -6   1       99.34      114.88      8.42 o 
   3  -6   1      476.83      482.70     17.72 o 
   4  -6   1     1975.49     1899.47     37.79 o 
   5  -6   1      451.93      399.43     29.75 o 
   6  -6   1      454.75      483.77     45.19 o 
   7  -6   1      571.72      582.01     34.52 o 
   8  -6   1       36.77       11.25     21.13 o 
  -8  -5   1       64.92       59.75     17.76 o 
  -7  -5   1      310.88      307.00     31.54 o 
  -6  -5   1     3074.71     3001.13     68.98 o 
  -5  -5   1     1982.09     2015.54     59.98 o 
  -4  -5   1      334.72      336.63     11.87 o 
  -3  -5   1     7467.97     7433.57     68.78 o 
  -2  -5   1     1003.88      942.75     19.04 o 
  -1  -5   1       71.56       84.35      6.72 o 
   0  -5   1    11169.19    11373.82     93.47 o 
   1  -5   1     1166.87     1278.28     24.48 o 
   2  -5   1     1333.47     1401.10     31.37 o 
   3  -5   1     3465.10     3505.49     42.90 o 
   4  -5   1      208.76      230.54     10.70 o 
   5  -5   1       42.02       36.66      8.22 o 
   6  -5   1      350.32      319.10     35.89 o 
   7  -5   1     1756.90     1939.54     61.89 o 
   8  -5   1      572.86      650.61     51.03 o 
  -9  -4   1      443.57      448.42     60.68 o 
  -8  -4   1      168.23      185.61     26.58 o 
  -7  -4   1      450.08      447.72     22.91 o 
  -6  -4   1      312.59      315.08     14.43 o 
  -5  -4   1      195.02      205.31     11.41 o 
  -4  -4   1     2360.97     2297.15     38.26 o 
  -3  -4   1     3579.47     3624.20     42.47 o 
  -2  -4   1      657.78      580.84     13.67 o 
  -1  -4   1     4993.58     4909.81     50.77 o 
   0  -4   1       16.52       20.36      3.79 o 
   1  -4   1    14044.57    13992.13    123.60 o 
   2  -4   1     7970.56     7808.85     90.80 o 
   3  -4   1      214.37      234.10      8.97 o 
   4  -4   1     4806.86     4759.04     47.42 o 
   5  -4   1       32.53       25.54      6.50 o 
   6  -4   1      311.15      335.54     22.84 o 
   7  -4   1       35.03       28.75      9.53 o 
   8  -4   1      264.24      266.01     32.97 o 
  -9  -3   1     1247.57     1279.50     72.29 o 
  -8  -3   1      376.58      410.47     37.90 o 
  -7  -3   1      475.28      464.77     22.48 o 
  -6  -3   1     1318.45     1311.80     30.34 o 
  -5  -3   1      711.96      666.27     15.91 o 
  -4  -3   1     3728.95     3693.26     46.01 o 
  -3  -3   1      394.15      380.69     12.35 o 
  -2  -3   1      305.72      298.99      8.74 o 
  -1  -3   1       89.92      129.52      6.75 o 
   0  -3   1    36508.39    33094.79    289.88 o 
   1  -3   1     6122.34     6371.05     70.11 o 
   2  -3   1     3444.38     3354.07     37.95 o 
   3  -3   1    16182.19    15959.95    111.52 o 
   4  -3   1      110.02      102.95      7.54 o 
   5  -3   1     2026.76     2012.81     38.22 o 
   6  -3   1     3581.79     3668.82     78.94 o 
   7  -3   1     1295.92     1364.57     48.10 o 
   8  -3   1     1214.63     1408.43     72.56 o 
  -9  -2   1      512.28      476.91     43.80 o 
  -8  -2   1      531.76      573.59     43.90 o 
  -7  -2   1     4548.30     4478.96     91.56 o 
  -6  -2   1     1346.75     1350.70     28.77 o 
  -5  -2   1     1355.19     1364.39     21.88 o 
  -4  -2   1     1055.04     1019.77     20.37 o 
  -3  -2   1     3650.57     3872.21     42.74 o 
  -2  -2   1     1309.73     1245.95     17.22 o 
  -1  -2   1      359.47      356.63     10.32 o 
   0  -2   1     1280.45     1324.44     32.78 o 
   1  -2   1     5939.31     5921.81     63.18 o 
   2  -2   1     1916.99     1859.73     27.06 o 
   3  -2   1       99.53       92.20      6.23 o 
   4  -2   1     7149.37     7288.26     80.59 o 
   5  -2   1       38.16       20.15      6.75 o 
   6  -2   1     2049.07     2073.18     37.61 o 
   7  -2   1     4982.72     5075.21     99.16 o 
   8  -2   1        1.20       -8.75     11.21 o 
  -9  -1   1     1010.88      984.28     61.84 o 
  -8  -1   1      716.02      710.18     39.78 o 
  -7  -1   1      782.68      800.31     33.15 o 
  -6  -1   1     3344.29     3351.89     51.16 o 
  -5  -1   1     2574.63     2518.97     35.36 o 
  -4  -1   1       67.96       70.37      8.71 o 
  -3  -1   1    16512.75    16079.57    126.50 o 
  -2  -1   1      394.15      363.08      8.83 o 
  -1  -1   1     4603.59     4613.59     57.65 o 
   0  -1   1    12043.47    11425.14    101.88 o 
   1  -1   1     6429.42     6252.01     54.19 o 
   2  -1   1      403.44      418.54     12.05 o 
   3  -1   1      333.86      317.63     10.94 o 
   4  -1   1     3070.54     3108.28     43.99 o 
   5  -1   1     1196.10     1169.70     25.40 o 
   6  -1   1     2058.70     2051.49     40.45 o 
   7  -1   1     1110.59     1181.07     57.58 o 
   8  -1   1     1736.55     1805.44     63.72 o 
   9  -1   1      423.37      405.70     32.50 o 
  -9   0   1      432.84      428.87     33.94 o 
  -8   0   1       27.97       27.78      8.65 o 
  -7   0   1     1648.94     1565.49     37.93 o 
  -6   0   1      894.00      882.79     19.47 o 
  -5   0   1     1395.77     1404.70     25.15 o 
  -4   0   1     1547.96     1524.65     25.02 o 
  -3   0   1      333.17      344.46      9.34 o 
  -2   0   1    27298.60    25269.89    176.10 o 
  -1   0   1     4666.51     4705.86     46.93 o 
   1   0   1    18040.54    16373.45    166.13 o 
   2   0   1      577.58      524.60     13.28 o 
   3   0   1      939.40      862.66     18.34 o 
   4   0   1     1893.34     1925.39     30.06 o 
   5   0   1      253.63      228.38     12.35 o 
   6   0   1      293.18      293.73     13.49 o 
   7   0   1     1396.90     1440.76     51.99 o 
   8   0   1      122.65      125.51     17.22 o 
   9   0   1      189.37      162.41     21.47 o 
  -9   1   1      411.78      337.66     48.18 o 
  -8   1   1      594.88      602.88     36.15 o 
  -7   1   1     2123.72     2149.20     61.03 o 
  -6   1   1      104.66       97.27      8.17 o 
  -5   1   1       24.21       30.26      3.91 o 
  -4   1   1      114.70      119.56      5.83 o 
  -3   1   1     7379.71     7453.19     52.68 o 
  -2   1   1      138.66      128.39      3.38 o 
  -1   1   1     1027.23     1057.12     11.10 o 
   0   1   1     9199.60     8473.62    108.39 o 
   1   1   1     3776.84     3642.78     38.10 o 
   2   1   1     5553.94     5300.75     58.96 o 
   3   1   1     1988.70     1856.57     29.52 o 
   4   1   1     1681.10     1788.40     37.44 o 
   5   1   1     2879.64     2888.68     44.71 o 
   6   1   1     3043.69     2989.92     53.55 o 
   7   1   1      174.99      185.85     12.37 o 
   8   1   1      121.94      112.55     16.25 o 
   9   1   1        9.13        3.66      8.05 o 
  -8   2   1       36.70       43.02     11.14 o 
  -7   2   1     2196.37     2204.13     65.82 o 
  -6   2   1      970.17      928.50     31.70 o 
  -5   2   1      345.94      358.08     11.52 o 
  -4   2   1      344.89      355.05      9.91 o 
  -3   2   1     1953.72     1995.03     20.08 o 
  -2   2   1     1526.16     1483.10     16.23 o 
  -1   2   1     1315.80     1300.64     18.08 o 
   0   2   1       89.23       88.95      4.83 o 
   1   2   1     5261.35     5068.23     38.21 o 
   2   2   1      581.44      630.07     11.05 o 
   3   2   1     1006.02      938.02     16.52 o 
   4   2   1     6716.00     6447.94     65.46 o 
   5   2   1     2230.42     2231.19     34.23 o 
   6   2   1      588.31      598.96     24.10 o 
   7   2   1     4054.38     3764.24    117.93 o 
   8   2   1        3.25        6.44      6.22 o 
   9   2   1      474.40      431.33     33.77 o 
  -8   3   1      636.73      649.60     49.18 o 
  -7   3   1      851.97      788.58     50.40 o 
  -6   3   1     1204.13     1138.72     39.98 o 
  -5   3   1     1601.98     1671.05     33.92 o 
  -4   3   1      118.43      124.10      7.17 o 
  -3   3   1    12476.12    12580.09    124.54 o 
  -2   3   1     2536.77     2505.61     28.80 o 
  -1   3   1     1575.53     1657.78     26.99 o 
   0   3   1      103.09      136.13      7.63 o 
   1   3   1        9.75       12.06      2.28 o 
   2   3   1       44.77       42.15      3.45 o 
   3   3   1     1121.87     1082.23     19.50 o 
   4   3   1      229.65      269.64     11.62 o 
   5   3   1     2953.20     2928.83     47.75 o 
   6   3   1     2380.38     2339.32     44.28 o 
   7   3   1      602.40      572.67     22.96 o 
   8   3   1     1315.76     1217.60    102.11 o 
   9   3   1       64.05       49.39     18.37 o 
  -8   4   1       94.10       76.46     20.55 o 
  -7   4   1     1518.02     1526.44     78.74 o 
  -6   4   1     1193.81     1251.77     41.30 o 
  -5   4   1     3431.93     3437.91     96.80 o 
  -4   4   1     5872.44     5844.99     64.90 o 
  -3   4   1     2118.67     2231.99     31.33 o 
  -2   4   1     7582.26     7537.36     65.44 o 
  -1   4   1     5217.03     5321.71     62.88 o 
   0   4   1      120.78      141.88     12.15 o 
   1   4   1     2893.32     2780.92     30.00 o 
   2   4   1      538.57      548.73     10.38 o 
   3   4   1       26.32       38.35      3.34 o 
   4   4   1     2627.49     2531.16     33.78 o 
   5   4   1      310.47      321.03     13.26 o 
   6   4   1       44.23       48.23      6.64 o 
   7   4   1      620.73      575.80     25.52 o 
   8   4   1      569.25      510.55     34.57 o 
   9   4   1      900.74      861.90     46.97 o 
  -8   5   1       92.83       70.92     19.11 o 
  -7   5   1      943.62     1032.71     59.45 o 
  -6   5   1      751.50      793.12     34.44 o 
  -5   5   1      841.71      858.01     46.65 o 
  -4   5   1        9.83       16.72      4.22 o 
  -3   5   1     8291.41     8471.90     82.08 o 
  -2   5   1     1494.41     1490.15     26.64 o 
  -1   5   1      546.67      580.40     16.42 o 
   0   5   1     4442.37     4210.96     56.99 o 
   1   5   1      561.86      578.34     19.19 o 
   2   5   1     7550.47     7578.83     49.10 o 
   3   5   1    12112.10    12000.41    113.59 o 
   4   5   1      156.94      180.13      9.63 o 
   5   5   1     1199.76     1200.77     31.58 o 
   6   5   1       70.52       71.11     13.27 o 
   7   5   1     1030.93     1033.83     34.94 o 
   8   5   1      208.25      189.42     20.99 o 
   9   5   1       41.79       19.55     14.36 o 
  -7   6   1     1909.90     1915.28     84.13 o 
  -6   6   1      943.25      908.78     38.75 o 
  -5   6   1      595.09      564.09     19.92 o 
  -4   6   1      385.43      380.24     16.62 o 
  -3   6   1     1764.02     1773.90     34.48 o 
  -2   6   1      700.01      719.56     17.75 o 
  -1   6   1      115.25      106.51      7.24 o 
   0   6   1      110.86      116.37      8.81 o 
   1   6   1     8753.71     8386.59     99.04 o 
   2   6   1     2959.90     2903.00     42.98 o 
   3   6   1      610.94      589.71     15.60 o 
   4   6   1     5617.38     5314.38     80.21 o 
   5   6   1      309.23      294.87     16.72 o 
   6   6   1      367.99      383.18     20.02 o 
   7   6   1     1266.21     1239.83     51.46 o 
   8   6   1      392.91      371.21     37.23 o 
  -7   7   1       16.07       28.86     14.05 o 
  -6   7   1     3311.05     3392.21    289.64 o 
  -5   7   1     1088.57     1112.65     43.67 o 
  -4   7   1      114.51      114.48     12.74 o 
  -3   7   1     1965.76     1900.59     37.38 o 
  -2   7   1       55.97       55.31      6.15 o 
  -1   7   1        0.90       -5.27      3.51 o 
   0   7   1     1138.63     1117.92     27.37 o 
   1   7   1      118.82      129.16      9.21 o 
   2   7   1     2715.30     2694.26     50.61 o 
   3   7   1     2771.49     2730.14     36.60 o 
   4   7   1      212.81      217.31     10.71 o 
   5   7   1     1291.26     1283.70     40.38 o 
   6   7   1      663.60      617.80     25.84 o 
   7   7   1     1270.15     1282.08     46.76 o 
   8   7   1     1553.49     1492.02    114.18 o 
  -6   8   1      779.25      762.24     50.17 o 
  -5   8   1     1372.86     1354.15     58.02 o 
  -4   8   1     1394.95     1431.40     61.42 o 
  -3   8   1      398.27      401.57     17.85 o 
  -2   8   1     3443.79     3276.09     77.84 o 
  -1   8   1      405.54      420.90     16.30 o 
   0   8   1        2.84        6.35      4.52 o 
   1   8   1     2908.53     2881.25     54.59 o 
   2   8   1       59.59       62.56      7.93 o 
   3   8   1      199.77      192.83     11.91 o 
   4   8   1       94.04      100.57      7.87 o 
   5   8   1       75.07       73.52      9.50 o 
   6   8   1      315.74      324.84     23.07 o 
   7   8   1     1086.66     1052.95     59.88 o 
   8   8   1       86.32      125.27     31.34 o 
  -6   9   1      463.62      495.76     64.75 o 
  -5   9   1      982.01      910.67     46.62 o 
  -4   9   1       11.85       14.54      9.04 o 
  -3   9   1     3312.51     3227.78    113.39 o 
  -2   9   1      352.92      402.48     27.09 o 
  -1   9   1     2254.09     2222.40     64.64 o 
   0   9   1     7029.75     7007.73    116.78 o 
   1   9   1      373.53      338.33     18.56 o 
   2   9   1     1454.32     1383.88     66.76 o 
   3   9   1      687.12      671.65     27.11 o 
   4   9   1      131.30      139.24     11.41 o 
   5   9   1      495.25      494.45     27.89 o 
   6   9   1       15.72        9.33      6.32 o 
   7   9   1      309.35      319.66     41.91 o 
  -5  10   1        2.74      -28.77     19.43 o 
  -4  10   1        4.77       20.80     10.12 o 
  -3  10   1      263.12      237.53     43.36 o 
  -2  10   1     2143.67     2217.05     55.25 o 
  -1  10   1      840.35      859.59     49.27 o 
   0  10   1        1.19       -0.09      4.73 o 
   1  10   1     5005.58     5014.39     99.80 o 
   2  10   1      468.03      495.99     29.22 o 
   3  10   1      295.67      326.51     24.36 o 
   4  10   1     2558.45     2668.77     77.68 o 
   5  10   1      113.01      118.86     13.14 o 
   6  10   1      384.36      365.00     27.99 o 
  -4  11   1      161.96       92.92     29.02 o 
  -3  11   1      160.93      172.06     36.89 o 
  -2  11   1      657.79      616.05     46.86 o 
  -1  11   1       68.97       76.18     11.47 o 
   0  11   1     1434.68     1441.53     46.15 o 
   1  11   1      442.26      435.16     28.40 o 
   2  11   1     1163.57     1161.96     47.74 o 
   3  11   1      639.79      659.19     50.89 o 
   4  11   1      539.96      512.30     35.23 o 
   5  11   1     2913.52     2887.99     96.27 o 
  -2  12   1     1211.86     1273.84    100.20 o 
  -1  12   1      141.39      125.36     30.81 o 
   0  12   1      245.10      286.16     27.18 o 
   1  12   1      200.01      228.52     22.03 o 
   2  12   1        5.62        3.61      6.15 o 
   3  12   1      137.41      138.26     18.00 o 
   4  12   1      817.75      740.38     49.06 o 
  -3 -12   2      303.15      288.76     26.18 o 
  -2 -12   2       19.43        7.36      8.78 o 
  -1 -12   2      123.56      113.19     17.84 o 
   0 -12   2     2755.60     2653.45    141.00 o 
   1 -12   2      139.60      124.00     18.66 o 
   2 -12   2      325.81      370.45     57.31 o 
  -5 -11   2       21.25       22.73     10.75 o 
  -4 -11   2      476.57      475.90     33.44 o 
  -3 -11   2        0.25       -9.79      7.79 o 
  -2 -11   2      263.51      226.25     32.95 o 
  -1 -11   2      603.00      612.12     36.72 o 
   0 -11   2        5.02       19.70      9.44 o 
   1 -11   2       50.56       87.29     16.64 o 
   2 -11   2        2.74       17.76     10.80 o 
   3 -11   2      335.27      289.32     34.74 o 
   4 -11   2     1840.92     1547.90    112.30 o 
  -6 -10   2     1166.42     1148.12     54.71 o 
  -5 -10   2      638.05      594.98     37.15 o 
  -4 -10   2       25.33       43.05      9.09 o 
  -3 -10   2     4615.95     4636.23    100.18 o 
  -2 -10   2       57.33       67.46     11.94 o 
  -1 -10   2       51.23       49.03      9.11 o 
   0 -10   2      624.74      655.71     45.22 o 
   1 -10   2      111.37      123.35     20.26 o 
   2 -10   2       16.75       19.82     11.03 o 
   3 -10   2      396.35      440.93     39.36 o 
   4 -10   2      341.37      376.27     37.42 o 
   5 -10   2      357.94      359.09     51.02 o 
  -7  -9   2      275.90      220.72     41.96 o 
  -6  -9   2      313.32      344.40     36.51 o 
  -5  -9   2      980.54      958.07     35.79 o 
  -4  -9   2     3396.14     3495.69     70.76 o 
  -3  -9   2       96.28      101.08      9.56 o 
  -2  -9   2     1985.29     1994.96     38.91 o 
  -1  -9   2     2205.69     2189.31     37.02 o 
   0  -9   2        5.13        3.63      2.70 o 
   1  -9   2     1237.18     1240.24     38.24 o 
   2  -9   2       80.37       78.00      9.30 o 
   3  -9   2      466.23      436.72     26.85 o 
   4  -9   2      777.66      822.70     38.97 o 
   5  -9   2        0.14       -0.38      7.83 o 
   6  -9   2       75.04       68.68     15.87 o 
  -7  -8   2      357.42      403.99     43.47 o 
  -6  -8   2      195.61      210.58     27.78 o 
  -5  -8   2      236.01      212.30     18.09 o 
  -4  -8   2       18.48       21.34      5.15 o 
  -3  -8   2     3608.20     3551.70     50.83 o 
  -2  -8   2      191.62      195.98      8.74 o 
  -1  -8   2        0.69        3.98      3.53 o 
   0  -8   2     5021.57     5059.07     76.32 o 
   1  -8   2      153.06      172.02     12.37 o 
   2  -8   2      876.62      911.30     30.74 o 
   3  -8   2     4900.01     4721.98    143.67 o 
   4  -8   2       39.45       28.53     10.20 o 
   5  -8   2      416.31      408.51     38.04 o 
   6  -8   2      237.32      216.36     26.19 o 
  -8  -7   2        0.70       -0.34     14.21 o 
  -7  -7   2      439.54      486.64     54.60 o 
  -6  -7   2      435.13      483.76     40.59 o 
  -5  -7   2      721.29      705.52     26.25 o 
  -4  -7   2      905.02      845.53     28.43 o 
  -3  -7   2     1021.16     1007.98     24.49 o 
  -2  -7   2      181.92      194.05      9.87 o 
  -1  -7   2      320.54      355.27     12.90 o 
   0  -7   2       23.90       24.99      3.98 o 
   1  -7   2     5887.25     5961.13     82.34 o 
   2  -7   2      225.47      228.54     12.51 o 
   3  -7   2      274.80      267.67     14.49 o 
   4  -7   2     5915.95     5855.89    107.33 o 
   5  -7   2      515.98      499.45     35.64 o 
   6  -7   2      158.83      143.77     21.73 o 
   7  -7   2      608.66      624.33     49.90 o 
  -8  -6   2      727.24      749.88     55.46 o 
  -7  -6   2       57.53       39.37     15.60 o 
  -6  -6   2     2640.31     2673.90     61.04 o 
  -5  -6   2     2419.30     2346.47     51.63 o 
  -4  -6   2      392.44      400.41     15.85 o 
  -3  -6   2     2622.52     2557.68     42.54 o 
  -2  -6   2      335.07      349.32     14.38 o 
  -1  -6   2      282.93      289.93     11.35 o 
   0  -6   2     1554.98     1601.06     30.86 o 
   1  -6   2      133.90      160.51      8.55 o 
   2  -6   2        7.66       22.35      6.25 o 
   3  -6   2     4533.40     4613.17     64.20 o 
   4  -6   2       23.47       18.71      4.38 o 
   5  -6   2     1369.01     1528.26     60.35 o 
   6  -6   2      963.00      951.63     50.59 o 
   7  -6   2      396.33      433.01     36.37 o 
   8  -6   2     1483.07     1437.82    106.72 o 
  -8  -5   2       93.15      109.45     20.89 o 
  -7  -5   2     1764.29     1959.36     82.54 o 
  -6  -5   2     1424.51     1406.59     44.20 o 
  -5  -5   2     3584.97     3575.25     79.52 o 
  -4  -5   2     6018.31     5938.23     81.38 o 
  -3  -5   2     2327.67     2427.26     35.26 o 
  -2  -5   2     2356.84     2295.14     33.16 o 
  -1  -5   2     3628.36     3610.82     45.22 o 
   0  -5   2      604.93      659.86     15.85 o 
   1  -5   2    11591.28    11699.46    124.42 o 
   2  -5   2      364.75      352.08     13.77 o 
   3  -5   2       42.39       57.35      5.23 o 
   4  -5   2     1390.24     1403.87     26.27 o 
   5  -5   2      179.56      156.42     20.11 o 
   6  -5   2      325.53      339.13     28.86 o 
   7  -5   2     1153.21     1215.04     57.74 o 
   8  -5   2      299.97      317.65     35.55 o 
  -8  -4   2      333.92      396.72     38.56 o 
  -7  -4   2      384.59      387.82     39.58 o 
  -6  -4   2      938.10      906.15     27.50 o 
  -5  -4   2     1861.73     1860.39     34.74 o 
  -4  -4   2      187.15      189.79      9.89 o 
  -3  -4   2     8227.86     8333.43     75.89 o 
  -2  -4   2      878.54      897.80     18.98 o 
  -1  -4   2     4168.39     4301.05     47.43 o 
   0  -4   2    18018.15    17600.98    185.68 o 
   1  -4   2     3608.37     3944.12     44.43 o 
   2  -4   2     1477.71     1505.47     23.76 o 
   3  -4   2     6147.13     6165.11     65.00 o 
   4  -4   2      832.53      860.13     18.78 o 
   5  -4   2     1251.14     1259.86     53.05 o 
   6  -4   2        0.92        0.12      3.73 o 
   7  -4   2      632.25      705.59     36.31 o 
   8  -4   2      407.42      360.60     48.77 o 
  -9  -3   2      610.36      525.75     66.59 o 
  -8  -3   2      135.82      151.18     24.04 o 
  -7  -3   2     1559.91     1493.97     95.35 o 
  -6  -3   2     2286.14     2217.19     47.58 o 
  -5  -3   2      154.91      141.93      8.34 o 
  -4  -3   2      694.06      749.92     18.23 o 
  -3  -3   2      358.46      333.68     10.44 o 
  -2  -3   2     4291.30     4325.82     47.79 o 
  -1  -3   2     4768.93     4631.44     56.67 o 
   0  -3   2     2453.54     2591.81     28.75 o 
   1  -3   2    44794.76    42527.35    305.89 o 
   2  -3   2     1991.31     1896.00     27.42 o 
   3  -3   2     1036.14     1006.21     18.48 o 
   4  -3   2     5825.91     5719.47     67.84 o 
   5  -3   2       32.25       38.79      6.67 o 
   6  -3   2     1118.32     1015.02     47.70 o 
   7  -3   2     2089.93     2164.26     63.70 o 
   8  -3   2      105.20      118.15     20.01 o 
  -9  -2   2     1250.03     1197.28     97.77 o 
  -8  -2   2     1683.79     1803.63     80.14 o 
  -7  -2   2      251.09      244.19     18.10 o 
  -6  -2   2      634.43      657.21     16.04 o 
  -5  -2   2      832.77      868.73     18.12 o 
  -4  -2   2      108.99       95.86      8.06 o 
  -3  -2   2     2582.52     2586.34     34.22 o 
  -2  -2   2        4.70        7.71      1.32 o 
  -1  -2   2      616.02      642.14     17.07 o 
   0  -2   2     4758.81     4635.01     39.61 o 
   1  -2   2       77.55       75.35      3.82 o 
   2  -2   2     1692.86     1671.56     21.16 o 
   3  -2   2     1525.35     1511.29     23.18 o 
   4  -2   2     2992.73     3078.08     59.57 o 
   5  -2   2     6978.90     6973.99     83.27 o 
   6  -2   2     1748.29     1763.03     51.91 o 
   7  -2   2      227.00      259.57     17.23 o 
   8  -2   2     1655.02     1807.12     96.39 o 
   9  -2   2      275.30      302.46     35.90 o 
  -9  -1   2      530.96      464.91     59.82 o 
  -8  -1   2      400.82      444.06     39.34 o 
  -7  -1   2     2054.35     2175.03     80.65 o 
  -6  -1   2     3441.13     3423.68     66.29 o 
  -5  -1   2     1189.46     1205.13     19.70 o 
  -4  -1   2     4212.32     4307.41     49.29 o 
  -3  -1   2      172.18      177.36     16.30 o 
  -2  -1   2     8430.15     8406.93     91.40 o 
  -1  -1   2    11934.84    11571.27    138.15 o 
   0  -1   2     1406.23     1367.76     17.39 o 
   1  -1   2     9043.59     8630.53     87.07 o 
   2  -1   2     5053.50     5292.65     48.00 o 
   3  -1   2        3.07        5.55      2.02 o 
   4  -1   2      617.33      532.28     13.58 o 
   5  -1   2       78.03       81.35      6.35 o 
   6  -1   2      960.00      976.38     32.25 o 
   7  -1   2     3353.45     3221.01     66.37 o 
   8  -1   2        0.15       -6.83      7.76 o 
   9  -1   2      662.96      683.39    115.64 o 
  -9   0   2       75.79       54.23     21.76 o 
  -8   0   2      248.22      242.15     28.35 o 
  -7   0   2     1142.19     1158.78     47.15 o 
  -6   0   2      114.41      119.13      7.10 o 
  -5   0   2      694.53      727.36     15.76 o 
  -4   0   2      463.81      473.67     11.16 o 
  -3   0   2    18529.05    18150.56    161.56 o 
  -2   0   2     5848.35     5876.53     51.16 o 
  -1   0   2     1654.87     1681.21     17.74 o 
   0   0   2    13841.73    12664.25    131.53 o 
   1   0   2       70.03       76.09      6.21 o 
   2   0   2       24.64       18.38      2.93 o 
   3   0   2     1553.90     1584.93     25.25 o 
   4   0   2     1762.96     1876.14     30.06 o 
   5   0   2     2766.90     2908.21     39.36 o 
   6   0   2      203.42      201.89      7.84 o 
   7   0   2      147.44      144.79     13.63 o 
   8   0   2      551.04      504.68     33.07 o 
   9   0   2       18.55       15.71      9.92 o 
  -9   1   2      959.60      872.47     76.90 o 
  -8   1   2      317.34      318.73     32.53 o 
  -7   1   2       34.54       44.37     10.74 o 
  -6   1   2     4465.48     4412.26     59.07 o 
  -5   1   2       96.38      103.22      5.41 o 
  -4   1   2     2228.31     2284.37     22.37 o 
  -3   1   2      708.34      715.23     12.50 o 
  -2   1   2     8162.15     8028.32     54.25 o 
  -1   1   2    15234.68    14135.68     79.94 o 
   0   1   2        9.25       21.85      1.50 o 
   1   1   2    13677.24    13051.89    119.59 o 
   2   1   2     1690.47     1695.57     28.16 o 
   3   1   2      303.93      257.04      9.33 o 
   4   1   2    11356.70    10984.77    109.84 o 
   5   1   2      146.61      132.15      9.73 o 
   6   1   2      176.17      169.19     16.34 o 
   7   1   2      617.00      628.41     35.18 o 
   8   1   2      578.74      589.54     38.52 o 
   9   1   2      164.33      166.63     21.28 o 
  -8   2   2     1048.16     1147.46    109.78 o 
  -7   2   2      643.48      662.87     35.15 o 
  -6   2   2      791.41      755.91     25.08 o 
  -5   2   2      399.15      408.96     18.79 o 
  -4   2   2       55.54       69.00      3.81 o 
  -3   2   2     4432.40     4529.79     38.15 o 
  -2   2   2     4458.16     4534.33     32.30 o 
  -1   2   2     1920.83     1983.07     23.89 o 
   0   2   2     2462.42     2324.44     44.01 o 
   1   2   2      172.84      152.45      5.43 o 
   2   2   2     7413.17     7250.66     62.51 o 
   3   2   2    23094.98    22423.41    170.90 o 
   4   2   2      590.51      592.14     19.11 o 
   5   2   2     9026.30     9059.47    114.29 o 
   6   2   2     2595.19     2489.57     46.53 o 
   7   2   2      480.31      467.51     20.67 o 
   8   2   2     1386.75     1399.50     44.82 o 
   9   2   2       83.58       68.99     15.24 o 
  -8   3   2      197.02      206.24     42.07 o 
  -7   3   2     1814.48     1925.64     61.45 o 
  -6   3   2     2499.06     2455.23     86.65 o 
  -5   3   2     3730.24     3734.27     60.66 o 
  -4   3   2     4208.78     4224.24     39.79 o 
  -3   3   2     1327.91     1345.87     19.65 o 
  -2   3   2     1709.17     1705.23     20.02 o 
  -1   3   2      174.14      169.30      6.55 o 
   0   3   2     1356.17     1394.92     24.16 o 
   1   3   2     3050.60     3051.47     37.32 o 
   2   3   2        4.33        3.72      1.12 o 
   3   3   2       76.30       78.39      5.20 o 
   4   3   2     9466.94     9308.94     67.59 o 
   5   3   2      208.04      206.65     11.81 o 
   6   3   2      699.99      689.09     23.25 o 
   7   3   2     2662.75     2805.56     73.70 o 
   8   3   2      707.22      754.85     32.28 o 
   9   3   2     1259.05     1333.88     57.78 o 
  -8   4   2      620.94      608.23     70.04 o 
  -7   4   2       91.53      106.55     20.33 o 
  -6   4   2     4291.15     4060.76    102.87 o 
  -5   4   2     2130.00     2139.61     65.50 o 
  -4   4   2      524.68      541.47     13.44 o 
  -3   4   2    11150.21    11125.45     77.08 o 
  -2   4   2     3555.31     3596.59     51.14 o 
  -1   4   2      533.15      508.76     20.75 o 
   0   4   2     6115.91     5849.34     68.07 o 
   1   4   2      287.02      328.05      9.52 o 
   2   4   2     3353.83     3358.60     30.86 o 
   3   4   2     3405.70     3499.46     37.32 o 
   4   4   2       47.96       37.72      5.16 o 
   5   4   2      856.95      889.78     24.75 o 
   6   4   2      163.28      172.92     13.35 o 
   7   4   2     1003.39     1051.05     35.55 o 
   8   4   2     2140.38     2214.72     56.68 o 
   9   4   2       11.40        1.05     10.78 o 
  -7   5   2       11.96        6.76      9.21 o 
  -6   5   2     2059.71     2079.23     67.01 o 
  -5   5   2     1562.39     1533.02     51.97 o 
  -4   5   2     2610.18     2543.27     35.47 o 
  -3   5   2      226.86      218.66      8.89 o 
  -2   5   2     6551.40     6572.36     62.14 o 
  -1   5   2     1705.22     1747.01     34.29 o 
   0   5   2      711.58      717.31     15.48 o 
   1   5   2    18535.02    18013.58    172.73 o 
   2   5   2      742.27      716.85     11.69 o 
   3   5   2        1.03        5.38      2.07 o 
   4   5   2     3814.23     3917.16     45.11 o 
   5   5   2      346.15      354.03     17.59 o 
   6   5   2       81.38       80.35      8.40 o 
   7   5   2       36.81       57.02      8.95 o 
   8   5   2      769.17      748.23     32.16 o 
   9   5   2      273.81      287.60     33.17 o 
  -7   6   2        0.53       14.77     16.12 o 
  -6   6   2      307.71      343.67     32.55 o 
  -5   6   2     1315.08     1346.77     49.00 o 
  -4   6   2      606.17      616.69     17.13 o 
  -3   6   2      181.71      186.57      9.64 o 
  -2   6   2     1369.89     1387.89     24.60 o 
  -1   6   2     1041.89     1031.94     22.37 o 
   0   6   2     9000.86     8900.42    101.69 o 
   1   6   2      166.12      160.65      9.76 o 
   2   6   2     6627.89     6518.70     73.45 o 
   3   6   2     7342.25     7437.80     65.12 o 
   4   6   2        1.23        4.13      2.83 o 
   5   6   2     3706.09     3750.07     67.40 o 
   6   6   2       54.33       50.92      7.10 o 
   7   6   2      457.93      451.45     26.12 o 
   8   6   2     1039.55     1015.35     47.22 o 
  -7   7   2      397.86      377.08     56.08 o 
  -6   7   2     1585.31     1699.21    110.37 o 
  -5   7   2      528.57      532.74     35.01 o 
  -4   7   2       43.36       33.00      6.24 o 
  -3   7   2      565.86      540.83     19.01 o 
  -2   7   2      109.17      135.30     11.06 o 
  -1   7   2      127.37      128.47      8.73 o 
   0   7   2      210.42      196.34     10.02 o 
   1   7   2     4951.59     4938.21     76.15 o 
   2   7   2     1508.28     1496.74     31.50 o 
   3   7   2       97.81      105.66      5.69 o 
   4   7   2     6314.28     6034.42     95.41 o 
   5   7   2      651.96      580.51     24.49 o 
   6   7   2     1797.51     1955.80     55.87 o 
   7   7   2     2017.22     2114.14     91.14 o 
   8   7   2       51.62       45.52     14.41 o 
  -6   8   2     1513.74     1548.13    109.22 o 
  -5   8   2     1061.70     1028.29     95.50 o 
  -4   8   2       14.46        3.97      7.00 o 
  -3   8   2      304.82      321.15     20.79 o 
  -2   8   2     1364.92     1307.22     36.15 o 
  -1   8   2      408.82      399.07     20.84 o 
   0   8   2     1992.16     1953.15     65.85 o 
   1   8   2     1551.03     1587.06     40.38 o 
   2   8   2      156.24      150.82     11.23 o 
   3   8   2      282.59      278.47     15.88 o 
   4   8   2       63.24       55.70      8.01 o 
   5   8   2     2294.91     2361.51     60.58 o 
   6   8   2      438.47      428.07     26.47 o 
   7   8   2      223.57      217.15     20.34 o 
   8   8   2     3016.59     2607.76    131.93 o 
  -5   9   2      904.74      905.11     57.83 o 
  -4   9   2      615.14      622.70     50.00 o 
  -3   9   2        8.10        7.03      7.15 o 
  -2   9   2     5152.32     5331.19     85.58 o 
  -1   9   2     1617.26     1527.01     61.58 o 
   0   9   2       29.19       18.48      5.48 o 
   1   9   2     3029.56     3014.77    100.26 o 
   2   9   2      208.14      192.10     13.53 o 
   3   9   2        7.31        7.52      4.91 o 
   4   9   2      520.80      581.48     25.29 o 
   5   9   2      252.58      240.21     19.27 o 
   6   9   2      252.45      215.79     22.27 o 
   7   9   2      979.59      886.36     87.90 o 
  -5  10   2      681.34      739.86     74.89 o 
  -4  10   2        3.66       11.19      7.51 o 
  -3  10   2      988.55      984.56     93.53 o 
  -2  10   2      886.64      885.42     43.79 o 
  -1  10   2     2225.87     2310.93     54.86 o 
   0  10   2     2683.40     2864.08     70.42 o 
   1  10   2      115.74      110.40     13.93 o 
   2  10   2     1854.43     1931.38     63.20 o 
   3  10   2      132.92      138.78     16.27 o 
   4  10   2       81.79       84.50     13.45 o 
   5  10   2     1722.07     1783.85     78.54 o 
   6  10   2      398.03      338.08     27.18 o 
  -3  11   2      105.76      119.17     22.31 o 
  -2  11   2      758.79      778.05     42.65 o 
  -1  11   2      623.11      717.00     40.04 o 
   0  11   2        6.87        4.04      6.99 o 
   1  11   2     1339.76     1348.49     50.12 o 
   2  11   2       19.67        8.97     10.44 o 
   3  11   2      752.49      749.48     38.43 o 
   4  11   2     2320.23     2510.16     74.49 o 
   5  11   2        0.37        5.63      7.36 o 
  -2  12   2      788.93      840.20     79.48 o 
  -1  12   2       42.92       54.74     13.19 o 
   0  12   2       24.93       25.80     11.64 o 
   1  12   2       61.06       80.99     17.74 o 
   2  12   2      272.98      278.95     24.15 o 
   3  12   2      140.97      153.69     18.76 o 
   4  12   2       52.04       46.60     28.07 o 
  -3 -12   3       35.84       48.96     23.36 o 
  -2 -12   3      992.28      991.52     61.43 o 
  -1 -12   3      809.65      830.29     46.01 o 
   0 -12   3       34.23       22.18     10.75 o 
   1 -12   3     2298.76     2127.63     74.88 o 
   2 -12   3      136.90      111.54     30.32 o 
  -4 -11   3       20.78       17.44      9.41 o 
  -3 -11   3      790.01      851.13     53.97 o 
  -2 -11   3       80.07       91.60     22.45 o 
  -1 -11   3        0.37        3.35      6.83 o 
   0 -11   3      541.08      629.23     37.88 o 
   1 -11   3        4.26        1.89      8.12 o 
   2 -11   3      155.95      203.83     28.63 o 
   3 -11   3     1328.49     1456.82     77.59 o 
  -6 -10   3      379.02      290.21     45.97 o 
  -5 -10   3      980.73      912.34     53.25 o 
  -4 -10   3     1401.14     1430.37     56.46 o 
  -3 -10   3      717.56      744.92     45.91 o 
  -2 -10   3      348.86      353.19     28.68 o 
  -1 -10   3      161.14      168.92     26.60 o 
   0 -10   3       44.91       60.81     12.35 o 
   1 -10   3      738.96      777.06     50.71 o 
   2 -10   3      104.72       92.72     18.95 o 
   3 -10   3      381.83      388.34     37.91 o 
   4 -10   3     1307.46     1347.24     72.43 o 
   5 -10   3       63.96       42.63     19.90 o 
  -6  -9   3     1159.11     1166.89     67.38 o 
  -5  -9   3      495.46      513.90     33.88 o 
  -4  -9   3       11.87       11.24      5.71 o 
  -3  -9   3     4001.57     3994.56     63.19 o 
  -2  -9   3     1870.03     1891.89     45.48 o 
  -1  -9   3       96.96       75.29      9.23 o 
   0  -9   3      974.39     1053.52     32.70 o 
   1  -9   3       83.31       82.75     10.79 o 
   2  -9   3       15.01       20.95      6.61 o 
   3  -9   3      835.80      846.79     38.12 o 
   4  -9   3       49.16       49.54     11.58 o 
   5  -9   3      317.90      299.44     25.78 o 
   6  -9   3       45.69       22.31     10.26 o 
  -7  -8   3       67.36       69.01     18.47 o 
  -6  -8   3      373.71      360.95     48.46 o 
  -5  -8   3      637.91      646.19     30.71 o 
  -4  -8   3     2021.31     1989.71     49.49 o 
  -3  -8   3     1595.89     1554.20     35.34 o 
  -2  -8   3     1876.60     1924.87     45.74 o 
  -1  -8   3     1317.57     1302.83     31.04 o 
   0  -8   3        1.29        1.08      4.53 o 
   1  -8   3     8460.81     8513.31    128.92 o 
   2  -8   3     3086.64     2993.48     87.50 o 
   3  -8   3      307.90      260.51     17.68 o 
   4  -8   3     2580.13     2631.06     71.60 o 
   5  -8   3       29.40        5.61     11.21 o 
   6  -8   3       69.73       56.82     14.88 o 
  -7  -7   3      170.18      166.94     27.19 o 
  -6  -7   3     1101.80     1124.47     62.54 o 
  -5  -7   3      136.79      142.02     11.77 o 
  -4  -7   3      398.96      352.90     20.91 o 
  -3  -7   3      592.64      601.68     20.58 o 
  -2  -7   3      600.39      597.41     21.78 o 
  -1  -7   3      124.52      147.73     10.20 o 
   0  -7   3     2751.43     2843.31     43.93 o 
   1  -7   3      795.96      796.21     24.31 o 
   2  -7   3     3261.81     3262.52     53.23 o 
   3  -7   3     6765.08     6384.38    163.80 o 
   4  -7   3        8.53       16.60      8.59 o 
   5  -7   3     2571.31     2526.87     84.91 o 
   6  -7   3      726.04      774.45     47.98 o 
   7  -7   3      525.60      500.61     41.05 o 
  -8  -6   3      599.01      565.63     69.13 o 
  -7  -6   3     2177.06     2242.39     93.04 o 
  -6  -6   3     1211.93     1361.08     67.06 o 
  -5  -6   3      651.76      635.94     22.65 o 
  -4  -6   3     2100.52     2141.54     41.61 o 
  -3  -6   3     1336.79     1330.68     28.73 o 
  -2  -6   3      603.76      622.08     18.84 o 
  -1  -6   3       11.30       13.65      3.04 o 
   0  -6   3        0.06        2.91      3.42 o 
   1  -6   3     9538.69     9886.79     90.30 o 
   2  -6   3     2341.74     2356.48     36.09 o 
   3  -6   3      566.56      573.73     20.51 o 
   4  -6   3     2923.30     2856.84     76.56 o 
   5  -6   3       25.39       11.91      5.04 o 
   6  -6   3     1433.24     1524.12    107.95 o 
   7  -6   3     3079.02     2958.06    100.51 o 
   8  -6   3       97.05       69.49     31.23 o 
  -8  -5   3      732.13      658.75     54.62 o 
  -7  -5   3        7.17        7.77     13.07 o 
  -6  -5   3     3765.38     3861.83    115.34 o 
  -5  -5   3      794.74      772.34     22.32 o 
  -4  -5   3       12.52       24.70      4.79 o 
  -3  -5   3     4278.16     4225.04     48.09 o 
  -2  -5   3      874.14      918.62     20.68 o 
  -1  -5   3     1883.64     1895.68     36.80 o 
   0  -5   3     4734.53     4840.96     45.89 o 
   1  -5   3       11.68       13.87      3.41 o 
   2  -5   3     1035.64     1094.29     25.98 o 
   3  -5   3       86.53       80.25      5.88 o 
   4  -5   3      648.34      611.79     17.60 o 
   5  -5   3     1331.92     1358.17     72.68 o 
   6  -5   3      347.84      353.72     30.72 o 
   7  -5   3      780.46      871.00     51.57 o 
   8  -5   3     1836.66     1855.97     87.39 o 
  -8  -4   3      176.16      163.23     25.32 o 
  -7  -4   3      295.35      343.58     34.61 o 
  -6  -4   3     2449.58     2579.60     89.15 o 
  -5  -4   3       88.07       84.39     19.36 o 
  -4  -4   3     2372.38     2328.79     47.18 o 
  -3  -4   3      213.71      229.93      9.09 o 
  -2  -4   3    13264.09    13460.61    142.16 o 
  -1  -4   3     4453.44     4472.54     53.93 o 
   0  -4   3      303.16      350.84     10.67 o 
   1  -4   3    16322.37    16124.16    171.00 o 
   2  -4   3     1421.93     1563.24     25.33 o 
   3  -4   3      164.64      190.31     10.44 o 
   4  -4   3      338.17      347.86     12.55 o 
   5  -4   3      971.67      939.61     35.88 o 
   6  -4   3      633.61      695.24     58.58 o 
   7  -4   3      688.62      688.72     49.74 o 
   8  -4   3      229.04      247.10     24.51 o 
  -8  -3   3      294.17      277.05     32.27 o 
  -7  -3   3      655.69      682.68     46.76 o 
  -6  -3   3      139.15      134.30     14.74 o 
  -5  -3   3       34.53       28.07      7.06 o 
  -4  -3   3      205.83      198.51     12.04 o 
  -3  -3   3     1790.29     1792.05     43.31 o 
  -2  -3   3     1654.31     1728.01     34.14 o 
  -1  -3   3     3673.37     3568.51     43.78 o 
   0  -3   3    13428.14    13107.92    105.95 o 
   1  -3   3       30.96       25.02      3.21 o 
   2  -3   3     3538.31     3600.59     41.96 o 
   3  -3   3     3625.88     3568.92     48.70 o 
   4  -3   3      712.18      773.95     18.99 o 
   5  -3   3     3980.60     3991.43     68.42 o 
   6  -3   3     1077.73     1128.75     63.02 o 
   7  -3   3      375.54      403.97     32.47 o 
   8  -3   3      458.44      446.57     30.77 o 
  -9  -2   3      563.84      510.69     64.22 o 
  -8  -2   3      166.05      170.60     41.97 o 
  -7  -2   3      680.31      636.89     43.88 o 
  -6  -2   3     3921.91     3719.58    145.14 o 
  -5  -2   3       70.85       66.00      6.70 o 
  -4  -2   3       21.71       40.20      7.96 o 
  -3  -2   3      622.36      640.40     21.09 o 
  -2  -2   3     3231.21     3325.28     71.69 o 
  -1  -2   3       68.96       55.64      4.34 o 
   0  -2   3     4883.46     4982.15     51.76 o 
   1  -2   3     2229.79     2176.73     25.46 o 
   2  -2   3     2250.09     2333.75     28.09 o 
   3  -2   3      944.60      949.02     17.01 o 
   4  -2   3     8571.75     8534.96     81.90 o 
   5  -2   3        7.85        9.60      5.12 o 
   6  -2   3     1772.62     1707.43     50.88 o 
   7  -2   3     3704.03     3758.09     87.13 o 
   8  -2   3      145.82      168.79     25.74 o 
   9  -2   3      127.08       97.38     21.43 o 
  -9  -1   3      474.51      424.76     57.14 o 
  -8  -1   3     2164.08     2027.79     85.42 o 
  -7  -1   3      126.69      125.08     20.02 o 
  -6  -1   3     4162.93     4012.06     69.92 o 
  -5  -1   3      268.91      273.30      9.41 o 
  -4  -1   3      215.13      204.66      8.25 o 
  -3  -1   3     5935.71     6175.97     86.37 o 
  -2  -1   3     4953.97     5046.02     54.25 o 
  -1  -1   3      656.57      723.97     15.96 o 
   0  -1   3       29.26       49.17      4.12 o 
   1  -1   3      410.05      403.66      9.30 o 
   2  -1   3       25.49       21.80      3.78 o 
   3  -1   3      903.11      975.47     19.01 o 
   4  -1   3       27.19       15.06      4.30 o 
   5  -1   3     4477.50     4531.15     54.20 o 
   6  -1   3     4949.46     4821.98     83.37 o 
   7  -1   3      335.88      300.52     18.94 o 
   8  -1   3     3067.66     3158.92    108.04 o 
   9  -1   3       71.56       38.54     16.75 o 
  -9   0   3     1833.88     1862.27    116.64 o 
  -8   0   3        0.11        5.55      9.66 o 
  -7   0   3      686.66      666.46     43.48 o 
  -6   0   3     2414.08     2381.47     97.78 o 
  -5   0   3     2993.01     3067.85     49.17 o 
  -4   0   3     5572.16     5642.25     63.54 o 
  -3   0   3      367.81      349.64      9.78 o 
  -2   0   3    26691.57    25632.61    212.55 o 
  -1   0   3     1015.53      978.96     11.66 o 
   0   0   3     5735.36     5651.72     53.87 o 
   1   0   3     3614.28     3548.43     51.76 o 
   2   0   3      319.99      355.33     14.52 o 
   3   0   3       66.79       66.71      5.26 o 
   4   0   3     2516.73     2467.41     36.43 o 
   5   0   3       11.53        8.30      2.90 o 
   6   0   3       50.83       49.91      5.21 o 
   7   0   3     1363.94     1450.56     51.84 o 
   8   0   3      709.57      759.98     40.85 o 
   9   0   3      732.76      694.99     42.08 o 
  -8   1   3     1026.78     1092.03     59.83 o 
  -7   1   3      234.33      220.48     25.65 o 
  -6   1   3     1165.22     1185.55     72.20 o 
  -5   1   3     1322.05     1361.91     28.66 o 
  -4   1   3      397.98      417.71     11.92 o 
  -3   1   3    13524.14    13289.43    123.56 o 
  -2   1   3     7709.24     7417.66     52.37 o 
  -1   1   3     5433.99     5431.82     38.31 o 
   0   1   3     9933.57     9519.55     59.67 o 
   1   1   3      284.50      345.22      9.63 o 
   2   1   3    12740.75    12722.96    144.65 o 
   3   1   3     3484.61     3286.52     44.79 o 
   4   1   3      836.16      944.92     35.08 o 
   5   1   3     2006.49     1950.96     44.37 o 
   6   1   3      869.61      874.78     24.67 o 
   7   1   3      166.64      146.98     11.31 o 
   8   1   3      463.60      457.02     31.26 o 
   9   1   3      160.95      158.57     21.34 o 
  -8   2   3       41.77       53.14     13.68 o 
  -7   2   3       63.50       52.18     12.60 o 
  -6   2   3     1735.14     1635.34     71.98 o 
  -5   2   3      904.31      901.33     39.76 o 
  -4   2   3     1731.81     1804.03     27.22 o 
  -3   2   3     1081.82     1021.76     16.65 o 
  -2   2   3     6144.17     6217.80     45.21 o 
  -1   2   3        5.51       15.21      1.84 o 
   0   2   3      116.02      142.58      4.18 o 
   1   2   3    22361.55    20736.68    185.04 o 
   2   2   3      640.49      653.03     15.23 o 
   3   2   3     3581.92     3639.20     39.58 o 
   4   2   3    15521.51    15046.93    128.52 o 
   5   2   3       16.30       30.34      6.29 o 
   6   2   3      921.92      899.49     31.17 o 
   7   2   3      394.60      406.18     22.28 o 
   8   2   3     1130.27     1099.32     54.14 o 
   9   2   3      173.37      142.77     16.16 o 
  -8   3   3     1001.64      972.93     88.01 o 
  -7   3   3      294.22      314.08     28.39 o 
  -6   3   3     3737.53     3680.93    152.27 o 
  -5   3   3     2117.14     2137.73     59.47 o 
  -4   3   3       56.12       54.09      3.81 o 
  -3   3   3      251.51      243.65      7.10 o 
  -2   3   3     2107.51     2051.62     27.65 o 
  -1   3   3      138.86      179.17      7.17 o 
   0   3   3       51.91       71.30      2.91 o 
   1   3   3      801.98      849.08     17.19 o 
   2   3   3     6255.77     6208.96     56.14 o 
   3   3   3     5102.08     5024.04     52.98 o 
   4   3   3      286.83      318.82     13.03 o 
   5   3   3     6255.58     6233.18     71.64 o 
   6   3   3      370.82      339.47     16.65 o 
   7   3   3      797.93      844.84     32.11 o 
   8   3   3     2631.09     2766.62     65.18 o 
   9   3   3        1.15       -0.98      7.13 o 
  -8   4   3      516.92      518.19     66.15 o 
  -7   4   3     1281.85     1301.83     96.54 o 
  -6   4   3      227.12      186.63     33.31 o 
  -5   4   3     5220.92     5151.21    125.48 o 
  -4   4   3     2029.61     2056.76     29.83 o 
  -3   4   3      331.10      311.20      9.06 o 
  -2   4   3     3141.64     3167.33     45.14 o 
  -1   4   3        2.63       10.49      2.71 o 
   0   4   3      262.63      281.63      8.16 o 
   1   4   3     5080.40     5041.30     52.52 o 
   2   4   3     1427.64     1467.36     17.98 o 
   3   4   3       11.69       14.29      2.44 o 
   4   4   3     1754.08     1744.70     28.16 o 
   5   4   3      336.21      329.33     15.14 o 
   6   4   3      932.32      951.45     31.48 o 
   7   4   3     1151.07     1104.66     36.85 o 
   8   4   3      481.69      470.79     25.99 o 
   9   4   3     1225.16     1154.19     66.74 o 
  -7   5   3       21.00       35.38     20.95 o 
  -6   5   3     1734.40     1862.70    109.46 o 
  -5   5   3     1655.42     1608.64     32.62 o 
  -4   5   3      189.44      196.49      9.54 o 
  -3   5   3     1480.62     1451.75     21.87 o 
  -2   5   3      796.90      815.55     16.20 o 
  -1   5   3     5442.47     5393.53     79.55 o 
   0   5   3     2894.75     2836.61     39.56 o 
   1   5   3     2363.52     2425.36     30.04 o 
   2   5   3     3902.45     3803.01     38.46 o 
   3   5   3      734.59      740.59     16.37 o 
   4   5   3      333.96      355.08     12.79 o 
   5   5   3      520.68      535.53     21.39 o 
   6   5   3        2.39        1.50      4.35 o 
   7   5   3      115.05      135.69     13.28 o 
   8   5   3     1625.99     1662.24     49.23 o 
   9   5   3        2.46      -15.70     11.85 o 
  -7   6   3      438.28      507.01     63.57 o 
  -6   6   3     1010.34     1136.80     87.12 o 
  -5   6   3        9.30        5.27      3.58 o 
  -4   6   3      615.70      624.98     19.41 o 
  -3   6   3      575.42      591.09     16.70 o 
  -2   6   3     5746.46     5814.53     58.43 o 
  -1   6   3     1651.71     1633.87     26.63 o 
   0   6   3     1214.67     1261.87     26.27 o 
   1   6   3    16901.57    16645.10    163.48 o 
   2   6   3     1369.24     1373.62     19.80 o 
   3   6   3     1174.52     1199.74     23.65 o 
   4   6   3     1223.42     1243.44     23.36 o 
   5   6   3       21.90       21.74      5.69 o 
   6   6   3     1122.16     1131.49     39.47 o 
   7   6   3     1040.76     1021.50     35.70 o 
   8   6   3       33.59       11.06     11.22 o 
   9   6   3      123.12       98.93     20.32 o 
  -7   7   3       30.80       44.54     22.80 o 
  -6   7   3      165.98      192.73     38.25 o 
  -5   7   3     1789.09     1857.26     95.86 o 
  -4   7   3      338.86      361.77     18.86 o 
  -3   7   3      200.50      206.51     10.22 o 
  -2   7   3      494.41      508.18     14.27 o 
  -1   7   3     1473.10     1477.09     30.36 o 
   0   7   3     1676.35     1611.17     25.21 o 
   1   7   3      869.43      900.40     22.23 o 
   2   7   3     4449.28     4381.42     58.00 o 
   3   7   3      396.78      395.59     12.61 o 
   4   7   3      438.08      454.09     13.92 o 
   5   7   3     5606.78     5736.80    106.50 o 
   6   7   3      428.79      441.19     24.57 o 
   7   7   3      258.18      275.19     19.07 o 
   8   7   3     1199.69     1127.88     46.50 o 
  -6   8   3      593.46      593.57     66.21 o 
  -5   8   3      551.65      573.54     60.73 o 
  -4   8   3     1359.05     1394.50     40.68 o 
  -3   8   3      108.14      104.11     11.41 o 
  -2   8   3     2502.56     2540.17     51.03 o 
  -1   8   3     1640.16     1696.88     38.56 o 
   0   8   3       47.94       54.21      7.50 o 
   1   8   3     1611.13     1583.70     35.24 o 
   2   8   3        4.42       10.52      3.78 o 
   3   8   3      328.12      316.92     15.99 o 
   4   8   3      481.10      455.63     15.22 o 
   5   8   3       84.61       82.71     11.59 o 
   6   8   3     2823.31     2789.27     70.57 o 
   7   8   3     1372.54     1367.64     50.45 o 
  -5   9   3      734.21      605.60     64.72 o 
  -4   9   3     1178.41     1204.17     48.07 o 
  -3   9   3     2504.06     2635.94     86.80 o 
  -2   9   3      420.84      429.05     19.12 o 
  -1   9   3     1343.06     1372.15     43.21 o 
   0   9   3      870.93      828.50     26.76 o 
   1   9   3      424.74      387.11     17.78 o 
   2   9   3      539.52      519.63     21.81 o 
   3   9   3        1.55        6.44      4.82 o 
   4   9   3      217.89      239.77     28.79 o 
   5   9   3     1325.55     1359.40     45.52 o 
   6   9   3        3.80       -4.47      8.77 o 
   7   9   3        7.60       12.52      9.81 o 
  -4  10   3      627.44      556.86     34.41 o 
  -3  10   3       12.67       13.99      6.22 o 
  -2  10   3     3742.48     3777.82     93.02 o 
  -1  10   3     2159.10     2231.16     84.56 o 
   0  10   3      209.48      250.09     19.19 o 
   1  10   3     2401.02     2460.11     69.87 o 
   2  10   3        2.55        3.01      7.54 o 
   3  10   3      475.81      510.98     30.17 o 
   4  10   3      443.19      484.88     30.27 o 
   5  10   3       38.09       36.29     11.10 o 
   6  10   3      107.33      122.08     17.38 o 
  -3  11   3      665.05      606.88    110.34 o 
  -2  11   3      755.80      839.02     47.51 o 
  -1  11   3      362.38      386.93     29.49 o 
   0  11   3      240.62      250.47     28.85 o 
   1  11   3        1.75        9.28      6.09 o 
   2  11   3     2989.79     3039.45     78.76 o 
   3  11   3     1120.40     1061.65     46.08 o 
   4  11   3       93.47      121.50     16.13 o 
   5  11   3     1666.28     1601.61     60.46 o 
  -2  12   3      444.03      412.39     55.11 o 
  -1  12   3      349.13      344.89     30.67 o 
   0  12   3       90.72       92.73     45.09 o 
   1  12   3      368.11      402.72     40.03 o 
   2  12   3       14.27       27.59     11.94 o 
   3  12   3      327.19      357.37     27.85 o 
   4  12   3     1081.63     1178.77     62.93 o 
  -2 -12   4      573.69      565.72     47.41 o 
  -1 -12   4      106.21      127.30     23.51 o 
   0 -12   4     1368.68     1393.83     76.45 o 
   1 -12   4       22.52       25.95     18.27 o 
  -4 -11   4      450.70      462.28     34.73 o 
  -3 -11   4      269.29      281.25     27.11 o 
  -2 -11   4      165.22      212.94     25.55 o 
  -1 -11   4       16.29       17.00     16.79 o 
   0 -11   4       35.68       27.78     10.64 o 
   1 -11   4     1132.16     1130.22     65.84 o 
   2 -11   4     1216.71     1044.19     64.64 o 
   3 -11   4      125.82      141.03     25.08 o 
  -5 -10   4      409.62      373.19     26.48 o 
  -4 -10   4      196.05      166.94     17.46 o 
  -3 -10   4      803.28      898.89     44.96 o 
  -2 -10   4      316.70      287.71     32.33 o 
  -1 -10   4      236.45      229.44     22.27 o 
   0 -10   4      112.17      114.76     16.72 o 
   1 -10   4       51.83       56.80     15.14 o 
   2 -10   4      481.64      436.15     39.24 o 
   3 -10   4      560.96      566.83     45.85 o 
   4 -10   4        0.84       26.30     14.16 o 
   5 -10   4     1106.61      948.51     88.34 o 
  -6  -9   4      432.94      395.94     32.68 o 
  -5  -9   4     1438.23     1401.84     49.31 o 
  -4  -9   4     3524.18     3631.60    113.45 o 
  -3  -9   4      473.29      491.26     22.09 o 
  -2  -9   4     1440.35     1501.84     41.73 o 
  -1  -9   4      389.04      413.95     20.76 o 
   0  -9   4        4.36       10.65      5.04 o 
   1  -9   4     2202.52     2256.03     59.81 o 
   2  -9   4      474.70      451.51     26.93 o 
   3  -9   4        6.08        5.15      6.97 o 
   4  -9   4      681.77      644.54     40.93 o 
   5  -9   4       80.60       32.91     11.13 o 
  -7  -8   4       15.51       17.84     15.48 o 
  -6  -8   4     1176.28     1172.49     68.13 o 
  -5  -8   4      863.21      859.94     54.68 o 
  -4  -8   4      271.66      254.95     18.28 o 
  -3  -8   4     3155.35     3203.85     77.43 o 
  -2  -8   4      932.73      986.99     28.56 o 
  -1  -8   4     1425.07     1488.69     37.35 o 
   0  -8   4     7098.00     7149.42    116.91 o 
   1  -8   4      340.09      322.33     20.95 o 
   2  -8   4     2839.73     2806.55     68.48 o 
   3  -8   4      891.13      849.42     41.81 o 
   4  -8   4       10.22       15.86      7.62 o 
   5  -8   4      272.02      251.42     28.03 o 
   6  -8   4        0.51      -11.20     10.51 o 
  -7  -7   4      133.01      134.72     24.42 o 
  -6  -7   4     1359.19     1473.65     89.64 o 
  -5  -7   4        1.11       -0.82      9.20 o 
  -4  -7   4      279.85      256.52     15.52 o 
  -3  -7   4      523.30      509.19     20.66 o 
  -2  -7   4     2005.99     2093.09     50.60 o 
  -1  -7   4      862.76      936.80     29.70 o 
   0  -7   4      618.97      616.19     21.43 o 
   1  -7   4    10450.88    10426.07    130.13 o 
   2  -7   4     2448.23     2445.57     50.17 o 
   3  -7   4      240.44      218.56     13.79 o 
   4  -7   4     4275.05     4344.13     92.56 o 
   5  -7   4      599.67      570.55     39.80 o 
   6  -7   4      701.44      737.56     48.41 o 
   7  -7   4      372.33      367.26     36.04 o 
  -7  -6   4        8.22        2.22     11.18 o 
  -6  -6   4     1818.27     1945.39     83.37 o 
  -5  -6   4      870.87      951.74     54.16 o 
  -4  -6   4        0.45       -3.51      2.67 o 
  -3  -6   4      110.90      119.99     11.82 o 
  -2  -6   4       83.11       87.79      8.65 o 
  -1  -6   4      342.37      335.39     13.61 o 
   0  -6   4     2675.40     2697.92     46.63 o 
   1  -6   4      147.97      158.47      9.10 o 
   2  -6   4     1768.09     1807.22     36.43 o 
   3  -6   4     2141.47     2150.69     47.66 o 
   4  -6   4      279.68      265.30     16.65 o 
   5  -6   4     3635.73     3824.95    107.46 o 
   6  -6   4      829.51      853.96     50.61 o 
   7  -6   4      478.11      503.38     50.33 o 
  -8  -5   4      872.99      774.56     57.38 o 
  -7  -5   4     1585.93     1622.69     78.30 o 
  -6  -5   4     1878.11     1840.25     90.04 o 
  -5  -5   4      788.37      754.60     47.34 o 
  -4  -5   4      273.88      260.98     24.17 o 
  -3  -5   4      157.05      155.50      9.86 o 
  -2  -5   4     3900.37     3939.02     51.34 o 
  -1  -5   4      369.95      365.94     13.71 o 
   0  -5   4      278.68      277.34     10.77 o 
   1  -5   4      933.42      963.29     25.08 o 
   2  -5   4       26.98       22.13      3.69 o 
   3  -5   4       17.32       14.36      3.53 o 
   4  -5   4     1169.73     1128.42     38.81 o 
   5  -5   4     1322.67     1272.35     37.96 o 
   6  -5   4      937.91      999.05     78.23 o 
   7  -5   4     2665.18     2758.70     96.71 o 
   8  -5   4       41.39       35.29     11.43 o 
  -8  -4   4      855.89      778.17     56.57 o 
  -7  -4   4      281.60      308.97     33.13 o 
  -6  -4   4     1704.19     1718.63     73.89 o 
  -5  -4   4     2169.89     2182.40     78.26 o 
  -4  -4   4     1064.06     1072.28     34.15 o 
  -3  -4   4     6597.31     6582.74     87.92 o 
  -2  -4   4     1517.98     1573.41     30.02 o 
  -1  -4   4     3200.10     3235.12     42.31 o 
   0  -4   4     6319.80     6288.43     64.22 o 
   1  -4   4       41.51       19.74      3.21 o 
   2  -4   4      311.68      295.40     11.74 o 
   3  -4   4       42.88       48.46      5.31 o 
   4  -4   4       19.98       15.38      3.41 o 
   5  -4   4      469.10      472.93     20.68 o 
   6  -4   4      279.44      260.18     26.36 o 
   7  -4   4        9.77        1.48     11.70 o 
   8  -4   4     1180.38     1250.33     84.84 o 
  -8  -3   4        3.47       -1.81      9.73 o 
  -7  -3   4       61.59       57.51     15.67 o 
  -6  -3   4     2990.85     3077.84     91.73 o 
  -5  -3   4        1.33       16.52      6.15 o 
  -4  -3   4      566.43      556.82     21.15 o 
  -3  -3   4      376.31      393.20     19.39 o 
  -2  -3   4    18242.06    17811.59    173.48 o 
  -1  -3   4     7332.66     7312.48     75.15 o 
   0  -3   4        1.88        3.34      2.23 o 
   1  -3   4    13722.85    13608.67    112.99 o 
   2  -3   4       55.45       73.02      5.06 o 
   3  -3   4      833.66      824.15     20.85 o 
   4  -3   4     4157.53     4227.57     50.42 o 
   5  -3   4      276.68      272.04     19.30 o 
   6  -3   4       80.23       90.82     16.17 o 
   7  -3   4      771.87      693.87     44.63 o 
   8  -3   4      253.80      231.09     23.32 o 
  -8  -2   4     1338.03     1276.77     69.22 o 
  -7  -2   4      759.74      833.84     51.65 o 
  -6  -2   4       98.05       91.58      8.74 o 
  -5  -2   4     4387.33     4243.70     65.66 o 
  -4  -2   4       89.65       90.38      6.30 o 
  -3  -2   4     3599.35     3684.67     63.12 o 
  -2  -2   4     4161.40     4259.37     47.93 o 
  -1  -2   4     1047.35     1057.46     32.60 o 
   0  -2   4     4589.75     4524.12     51.00 o 
   1  -2   4       10.86       12.89      2.27 o 
   2  -2   4     7055.90     6976.00     62.00 o 
   3  -2   4     3464.37     3404.11     33.60 o 
   4  -2   4        3.61        6.53      2.32 o 
   5  -2   4     9019.79     9201.21    109.53 o 
   6  -2   4     1177.80     1155.95     41.87 o 
   7  -2   4        8.76        9.80     17.04 o 
   8  -2   4      729.07      843.17     42.48 o 
   9  -2   4      176.01      192.42     42.64 o 
  -8  -1   4      436.33      446.87     40.37 o 
  -7  -1   4      719.17      765.29     87.15 o 
  -6  -1   4     1364.68     1254.55     30.17 o 
  -5  -1   4     2902.85     2909.90     36.78 o 
  -4  -1   4     2567.56     2612.03     39.38 o 
  -3  -1   4      943.58      886.85     27.96 o 
  -2  -1   4     5960.53     6093.63     65.48 o 
  -1  -1   4     3642.50     3706.15     48.41 o 
   0  -1   4      965.37      993.95     16.91 o 
   1  -1   4     3325.79     3307.85     39.83 o 
   2  -1   4      288.15      328.14     11.21 o 
   3  -1   4     1850.11     1917.79     25.93 o 
   4  -1   4    13920.83    13787.23    146.97 o 
   5  -1   4       13.76       16.31      3.63 o 
   6  -1   4     2107.76     2101.31     47.73 o 
   7  -1   4     2223.10     2278.75     65.95 o 
   8  -1   4      753.91      761.45     51.58 o 
   9  -1   4     1211.96     1228.79     70.63 o 
  -8   0   4      947.76      933.35     56.67 o 
  -7   0   4        0.37        4.66      7.03 o 
  -6   0   4     3826.24     3614.45     92.60 o 
  -5   0   4     4842.42     4791.61     60.39 o 
  -4   0   4     6014.04     5901.33     61.27 o 
  -3   0   4     6328.95     6203.92     60.05 o 
  -2   0   4     3450.23     3396.14     30.34 o 
  -1   0   4      790.84      794.35     12.97 o 
   0   0   4       36.21       17.72      2.62 o 
   1   0   4      421.36      428.25     13.80 o 
   2   0   4     2046.50     1965.19     30.56 o 
   3   0   4     2065.55     2117.36     38.29 o 
   4   0   4      104.41      118.84      9.05 o 
   5   0   4     3909.59     3808.00     51.47 o 
   6   0   4       35.92       29.89      4.78 o 
   7   0   4      119.24      132.19     10.70 o 
   8   0   4     1751.99     1856.51     79.99 o 
   9   0   4      146.73      152.11     27.80 o 
  -8   1   4        4.51        7.16      8.98 o 
  -7   1   4      270.09      299.41     29.27 o 
  -6   1   4      152.28      146.07     10.23 o 
  -5   1   4     4593.14     4584.74     60.54 o 
  -4   1   4     2817.69     2902.41     32.14 o 
  -3   1   4      329.38      324.27      8.75 o 
  -2   1   4    10330.17    10225.71     74.02 o 
  -1   1   4     6458.85     6356.87     42.78 o 
   0   1   4     2531.39     2493.91     23.56 o 
   1   1   4    17670.17    16820.18    156.83 o 
   2   1   4     1341.69     1438.81     35.28 o 
   3   1   4     1827.14     1973.49     33.24 o 
   4   1   4     4486.75     4577.96     66.51 o 
   5   1   4       29.27       37.91      4.90 o 
   6   1   4       58.39       61.38      7.10 o 
   7   1   4      153.85      142.79     11.85 o 
   8   1   4     1052.46     1023.34     47.18 o 
   9   1   4     1073.67     1022.17     51.07 o 
  -8   2   4      596.39      605.96     44.24 o 
  -7   2   4       30.89       20.97      9.57 o 
  -6   2   4      453.84      465.09     30.02 o 
  -5   2   4     2802.93     2762.57     72.82 o 
  -4   2   4       44.24       53.35      4.66 o 
  -3   2   4      260.18      238.87      8.62 o 
  -2   2   4     1090.60     1086.75     14.45 o 
  -1   2   4     4385.38     4317.21     33.95 o 
   0   2   4     2059.84     1957.58     19.56 o 
   1   2   4       17.56       21.25      2.83 o 
   2   2   4    17350.82    16648.85    143.80 o 
   3   2   4     8238.17     8254.49    124.60 o 
   4   2   4       10.00        5.20      3.17 o 
   5   2   4     4065.60     4043.22     55.64 o 
   6   2   4       18.05       14.18      6.80 o 
   7   2   4      107.52      146.09     11.55 o 
   8   2   4      884.37      954.20     37.92 o 
   9   2   4      129.07      136.54     16.18 o 
  -8   3   4      541.24      574.86     69.98 o 
  -7   3   4      679.00      740.57     59.20 o 
  -6   3   4      493.66      464.86     21.67 o 
  -5   3   4      322.70      315.35     15.70 o 
  -4   3   4     1457.51     1507.55     25.60 o 
  -3   3   4     3602.05     3612.91     33.45 o 
  -2   3   4      422.95      440.54      9.99 o 
  -1   3   4     1460.57     1470.47     23.13 o 
   0   3   4      698.28      714.29     12.23 o 
   1   3   4    13795.22    13473.22    115.83 o 
   2   3   4     2408.07     2474.23     29.73 o 
   3   3   4     1785.39     1761.29     27.34 o 
   4   3   4     5915.81     5794.79     64.16 o 
   5   3   4        0.61        0.66      3.21 o 
   6   3   4     3745.14     3742.46     68.20 o 
   7   3   4     2529.99     2618.96     59.69 o 
   8   3   4      359.48      381.30     30.40 o 
   9   3   4     1032.01      979.90     40.64 o 
  -7   4   4      184.24      168.88     36.76 o 
  -6   4   4     1846.60     1844.39    107.89 o 
  -5   4   4     3731.53     3731.18    146.34 o 
  -4   4   4      320.22      333.85     11.08 o 
  -3   4   4      551.87      538.63     14.95 o 
  -2   4   4      691.87      685.61     16.26 o 
  -1   4   4     1011.84     1007.83     19.78 o 
   0   4   4     1915.43     1920.74     30.99 o 
   1   4   4     1154.09     1146.47     20.40 o 
   2   4   4     2322.81     2376.05     52.66 o 
   3   4   4     1436.90     1482.89     24.42 o 
   4   4   4       89.86       94.57      6.96 o 
   5   4   4     4551.68     4548.06     71.21 o 
   6   4   4       19.94       27.61      6.77 o 
   7   4   4     1013.01     1063.21     44.49 o 
   8   4   4     3074.38     3103.63     70.19 o 
   9   4   4       69.47       56.70     10.94 o 
  -7   5   4      558.02      592.98     67.57 o 
  -6   5   4     1126.27     1232.78     88.75 o 
  -5   5   4     1195.97     1199.38     28.37 o 
  -4   5   4     2374.34     2455.86     36.57 o 
  -3   5   4       43.31       49.81      3.80 o 
  -2   5   4     6135.95     6052.34     67.38 o 
  -1   5   4     5923.54     5965.07     62.80 o 
   0   5   4      605.57      599.29     13.11 o 
   1   5   4     9287.63     9577.35     90.16 o 
   2   5   4     1589.22     1629.31     30.78 o 
   3   5   4       37.89       42.43      5.67 o 
   4   5   4      292.68      302.57     12.15 o 
   5   5   4      771.08      805.43     28.88 o 
   6   5   4     1734.71     1654.65     38.32 o 
   7   5   4      906.93      926.58     34.05 o 
   8   5   4       84.92       97.91     12.49 o 
   9   5   4      831.15      719.86     49.57 o 
  -7   6   4      299.98      248.22     45.28 o 
  -6   6   4       92.62       75.53     24.87 o 
  -5   6   4     1612.97     1711.32     57.87 o 
  -4   6   4      324.73      338.67     12.73 o 
  -3   6   4      735.72      712.16     20.40 o 
  -2   6   4      859.72      853.09     22.32 o 
  -1   6   4     6975.88     6851.67     72.27 o 
   0   6   4     7930.78     8010.92     72.50 o 
   1   6   4       73.56       52.18      5.26 o 
   2   6   4     5671.25     5646.50     60.07 o 
   3   6   4     1227.75     1259.80     21.78 o 
   4   6   4      881.36      849.31     19.18 o 
   5   6   4     2882.54     2985.95     55.33 o 
   6   6   4       60.05       49.83      7.30 o 
   7   6   4        5.58        2.33      8.01 o 
   8   6   4      539.04      530.16     27.94 o 
  -6   7   4     1532.15     1631.28    108.45 o 
  -5   7   4       16.79       16.82     14.47 o 
  -4   7   4      186.88      202.15     13.08 o 
  -3   7   4      635.11      673.67     30.03 o 
  -2   7   4     1828.39     1772.66     56.82 o 
  -1   7   4     3371.39     3456.30     55.43 o 
   0   7   4      104.25      104.65      5.33 o 
   1   7   4     3898.58     3808.51     70.20 o 
   2   7   4      243.14      234.36     13.78 o 
   3   7   4     2443.69     2463.77     40.55 o 
   4   7   4     2674.18     2738.96     41.56 o 
   5   7   4      284.92      267.63     20.29 o 
   6   7   4     1913.64     1960.49     75.90 o 
   7   7   4     1645.13     1702.62     47.47 o 
   8   7   4       24.59       20.24      7.47 o 
  -6   8   4      451.03      396.91     55.47 o 
  -5   8   4      664.92      666.56     64.86 o 
  -4   8   4      290.57      288.20     21.06 o 
  -3   8   4      464.25      455.70     20.10 o 
  -2   8   4     1973.68     2031.91     97.23 o 
  -1   8   4      418.07      390.09     12.37 o 
   0   8   4      205.84      205.36      7.14 o 
   1   8   4      226.78      214.75      9.97 o 
   2   8   4      708.90      739.11     31.13 o 
   3   8   4      350.68      365.47     25.47 o 
   4   8   4      178.86      193.42     10.30 o 
   5   8   4     4064.32     4292.66     69.19 o 
   6   8   4      613.17      611.44     25.75 o 
   7   8   4      159.80      139.92     20.77 o 
   8   8   4     1534.46     1382.24    126.86 o 
  -5   9   4     1166.47     1211.59     91.45 o 
  -4   9   4     1284.02     1227.44     47.86 o 
  -3   9   4       32.56       48.02     11.84 o 
  -2   9   4     2879.26     3052.97     64.17 o 
  -1   9   4     1172.15     1228.44     36.25 o 
   0   9   4      336.78      332.38     17.54 o 
   1   9   4       13.73       29.59     10.00 o 
   2   9   4       48.19       30.31     12.89 o 
   3   9   4       73.25       77.35     13.80 o 
   4   9   4      665.29      730.00     35.78 o 
   5   9   4       82.80       82.63     16.77 o 
   6   9   4      500.44      488.56     44.54 o 
   7   9   4      845.14      805.95     51.17 o 
  -4  10   4     1337.88     1259.33    100.86 o 
  -3  10   4     1770.71     1838.56     63.49 o 
  -2  10   4      783.48      827.96     33.43 o 
  -1  10   4     1959.58     2158.91     83.49 o 
   0  10   4      598.77      613.84     42.58 o 
   1  10   4       12.58       -0.31      5.27 o 
   2  10   4     1655.79     1705.70     53.94 o 
   3  10   4      798.69      873.02     39.49 o 
   4  10   4      479.81      432.59     29.09 o 
   5  10   4      783.32      793.88     40.77 o 
   6  10   4       89.40       84.60     15.16 o 
  -3  11   4        5.26        7.31     17.91 o 
  -2  11   4      737.62      722.18     42.40 o 
  -1  11   4      837.99      850.56     54.21 o 
   0  11   4      211.61      259.58     29.77 o 
   1  11   4     2006.84     2157.84     84.67 o 
   2  11   4      131.20      119.61     15.66 o 
   3  11   4     2189.50     2251.84     68.08 o 
   4  11   4     2205.97     2156.54     68.97 o 
   5  11   4       49.46       80.68     16.23 o 
  -1  12   4      181.83      208.05     28.83 o 
   0  12   4      295.53      286.76     33.55 o 
   1  12   4        1.25       -7.71     19.08 o 
   2  12   4     2252.50     2287.86     91.44 o 
   3  12   4     1204.72     1232.40     66.06 o 
   4  12   4        5.10       13.23     16.01 o 
  -1 -12   5      950.86      924.28     61.35 o 
   0 -12   5        8.90       20.55     13.44 o 
  -3 -11   5     1135.71      989.17     50.60 o 
  -2 -11   5      514.11      455.07     34.09 o 
  -1 -11   5      144.79      124.13     21.07 o 
   0 -11   5     1444.87     1475.99     60.86 o 
   1 -11   5       19.04       44.83     16.82 o 
   2 -11   5     3357.03     3418.58    121.94 o 
   3 -11   5     2187.15     2080.22    133.86 o 
  -5 -10   5      456.57      429.42     32.81 o 
  -4 -10   5       93.63       82.98     12.93 o 
  -3 -10   5      888.70      945.78     62.68 o 
  -2 -10   5      199.44      221.60     30.73 o 
  -1 -10   5       28.42       24.74      9.78 o 
   0 -10   5        0.48       -4.23      7.25 o 
   1 -10   5     1931.30     1987.17     84.36 o 
   2 -10   5      407.58      357.35     45.83 o 
   3 -10   5      152.15      155.47     25.20 o 
   4 -10   5     2824.50     2732.08    108.29 o 
  -6  -9   5     2270.01     2097.83     71.92 o 
  -5  -9   5     1412.17     1408.51     64.51 o 
  -4  -9   5      168.69      148.19     16.70 o 
  -3  -9   5     1908.47     2014.25     47.80 o 
  -2  -9   5      189.07      179.74     14.87 o 
  -1  -9   5      385.73      374.83     21.21 o 
   0  -9   5      255.66      271.29     24.05 o 
   1  -9   5       52.67       57.57     10.43 o 
   2  -9   5     1242.50     1315.70     48.22 o 
   3  -9   5      586.33      579.30     58.55 o 
   4  -9   5       65.34       65.04     13.41 o 
   5  -9   5      680.53      550.18     42.72 o 
  -6  -8   5      292.46      255.48     24.99 o 
  -5  -8   5      738.63      793.10     35.87 o 
  -4  -8   5      110.83      120.26     15.16 o 
  -3  -8   5      185.19      169.15     17.99 o 
  -2  -8   5     4471.44     4411.19     68.40 o 
  -1  -8   5      758.24      753.10     38.82 o 
   0  -8   5      111.68      127.90     13.91 o 
   1  -8   5     4771.36     4824.72     94.08 o 
   2  -8   5      148.59      126.27     14.76 o 
   3  -8   5       31.77       28.05      8.47 o 
   4  -8   5      142.62      140.54     17.26 o 
   5  -8   5      645.86      619.04     44.17 o 
   6  -8   5      284.65      313.76     33.54 o 
  -7  -7   5       72.95       98.21     31.21 o 
  -6  -7   5       72.73       84.23     14.88 o 
  -5  -7   5     1627.61     1716.59     60.28 o 
  -4  -7   5      124.49      130.59     13.89 o 
  -3  -7   5     1110.29     1104.97     31.45 o 
  -2  -7   5      210.62      231.19     16.82 o 
  -1  -7   5     3213.52     3263.67     59.38 o 
   0  -7   5     3830.66     3807.24     66.16 o 
   1  -7   5      502.13      452.00     24.76 o 
   2  -7   5     5676.97     5699.42    103.98 o 
   3  -7   5      586.86      581.19     33.10 o 
   4  -7   5       41.70       40.71      8.65 o 
   5  -7   5      891.47      870.00     50.98 o 
   6  -7   5        2.22        3.46      9.87 o 
   7  -7   5       89.28       97.78     19.95 o 
  -7  -6   5      485.45      462.06     44.31 o 
  -6  -6   5     1121.69     1164.22     48.45 o 
  -5  -6   5      154.02      159.24     17.56 o 
  -4  -6   5       45.46       39.75      5.52 o 
  -3  -6   5      864.07      877.25     23.10 o 
  -2  -6   5     2173.84     2273.41     48.00 o 
  -1  -6   5     1458.56     1449.38     37.82 o 
   0  -6   5       44.74       61.29      7.68 o 
   1  -6   5     5601.80     5624.21     69.54 o 
   2  -6   5       25.50       23.87      4.81 o 
   3  -6   5      786.60      741.49     29.33 o 
   4  -6   5     3355.42     3258.07    104.53 o 
   5  -6   5        2.85        5.45     12.45 o 
   6  -6   5     2152.95     2132.83     83.97 o 
   7  -6   5     2138.05     2129.19    128.66 o 
  -7  -5   5       21.02       29.04     13.71 o 
  -6  -5   5      539.66      584.52     32.12 o 
  -5  -5   5     3924.30     4077.92     89.04 o 
  -4  -5   5       20.75       24.69      7.51 o 
  -3  -5   5     1772.22     1822.89     39.08 o 
  -2  -5   5     1173.57     1210.25     24.77 o 
  -1  -5   5      429.92      419.64     16.06 o 
   0  -5   5      371.74      374.09     16.26 o 
   1  -5   5     1817.61     1965.59     43.95 o 
   2  -5   5     1004.63     1021.50     23.12 o 
   3  -5   5       43.58       48.85      5.96 o 
   4  -5   5       31.41       38.09      7.51 o 
   5  -5   5     5149.47     5254.62    127.90 o 
   6  -5   5      421.01      496.26     38.93 o 
   7  -5   5      212.50      203.90     27.06 o 
   8  -5   5     1701.67     1767.04     82.25 o 
  -8  -4   5       24.25       25.29     17.83 o 
  -7  -4   5      859.38      867.12     56.76 o 
  -6  -4   5      627.76      665.98     31.83 o 
  -5  -4   5     2237.93     2252.65     81.58 o 
  -4  -4   5     1829.31     1981.84     53.44 o 
  -3  -4   5       27.03       29.66      5.26 o 
  -2  -4   5    11181.59    11307.41    114.81 o 
  -1  -4   5     6473.89     6643.02     75.73 o 
   0  -4   5      426.14      417.49     16.39 o 
   1  -4   5     1483.97     1469.75     29.75 o 
   2  -4   5       30.03       35.11      4.54 o 
   3  -4   5      125.14      134.57      8.87 o 
   4  -4   5     2147.43     2170.38     46.83 o 
   5  -4   5       15.18       10.11      6.57 o 
   6  -4   5     1313.61     1316.84     61.96 o 
   7  -4   5     1261.87     1320.95     65.53 o 
   8  -4   5      300.29      290.74     32.82 o 
  -8  -3   5     1325.80     1282.59     72.40 o 
  -7  -3   5      357.94      320.38     33.79 o 
  -6  -3   5      356.24      377.87     21.55 o 
  -5  -3   5     2049.15     2084.93     70.79 o 
  -4  -3   5     1846.76     1855.62     38.39 o 
  -3  -3   5     6248.70     6306.65     87.48 o 
  -2  -3   5     1845.05     1789.37     30.09 o 
  -1  -3   5     6407.81     6570.63     97.47 o 
   0  -3   5     2905.05     2815.74     41.15 o 
   1  -3   5     1302.78     1369.13     24.52 o 
   2  -3   5     8081.14     8259.58     79.56 o 
   3  -3   5      992.33      953.74     22.31 o 
   4  -3   5       21.96       24.49      3.69 o 
   5  -3   5     2807.33     2831.80     86.04 o 
   6  -3   5        6.59        6.35      6.73 o 
   7  -3   5        4.23       -0.28      7.16 o 
   8  -3   5      230.30      259.69     25.16 o 
  -8  -2   5        9.76        5.88     12.15 o 
  -7  -2   5      514.99      517.48     41.54 o 
  -6  -2   5      109.55      128.52      9.52 o 
  -5  -2   5      823.31      804.66     24.73 o 
  -4  -2   5      913.29      934.32     26.62 o 
  -3  -2   5      776.34      775.81     30.93 o 
  -2  -2   5     4700.84     4645.87     43.44 o 
  -1  -2   5     3916.10     3863.11     53.74 o 
   0  -2   5      130.09      134.33      7.13 o 
   1  -2   5     8512.52     8381.39     75.94 o 
   2  -2   5     1271.11     1313.99     24.35 o 
   3  -2   5     6524.47     6610.13     64.14 o 
   4  -2   5     9135.02     8985.80     83.19 o 
   5  -2   5      884.82      883.91     38.90 o 
   6  -2   5     1537.23     1626.07     40.13 o 
   7  -2   5      845.56      913.67     51.90 o 
   8  -2   5      469.06      503.37     33.73 o 
   9  -2   5      649.06      563.88     59.22 o 
  -8  -1   5     1560.09     1504.47     75.11 o 
  -7  -1   5      310.29      309.72     31.52 o 
  -6  -1   5     1262.01     1341.27     78.38 o 
  -5  -1   5     1265.84     1280.51     64.44 o 
  -4  -1   5      316.94      350.48     13.12 o 
  -3  -1   5     1210.21     1237.32     34.87 o 
  -2  -1   5      761.31      634.12     14.55 o 
  -1  -1   5      110.91       99.30      5.48 o 
   0  -1   5      640.09      712.53     13.62 o 
   1  -1   5      115.23      118.21      5.63 o 
   2  -1   5    11036.61    10881.61    104.34 o 
   3  -1   5     1839.10     1870.28     30.38 o 
   4  -1   5        0.39        8.42      4.41 o 
   5  -1   5     6963.32     6775.94    111.51 o 
   6  -1   5      802.59      816.55     28.79 o 
   7  -1   5      730.42      715.39     44.92 o 
   8  -1   5     1747.70     1869.27     64.61 o 
   9  -1   5       89.82       85.12     24.07 o 
  -8   0   5      289.43      248.17     30.74 o 
  -7   0   5      917.79      984.64     54.72 o 
  -6   0   5       15.05       16.96     10.11 o 
  -5   0   5     4261.23     4130.90     65.39 o 
  -4   0   5     4694.78     4624.80     52.62 o 
  -3   0   5      555.42      549.24     12.01 o 
  -2   0   5     1997.25     2063.48     22.68 o 
  -1   0   5       67.42       51.68      3.09 o 
   0   0   5      376.35      414.47     11.34 o 
   1   0   5     1152.43     1153.18     18.94 o 
   2   0   5     1530.90     1590.67     39.32 o 
   3   0   5       94.52       85.91      7.72 o 
   4   0   5     2380.88     2327.22     45.25 o 
   5   0   5      515.35      554.28     27.79 o 
   6   0   5     2655.31     2655.31     58.98 o 
   7   0   5     1095.88     1130.14     32.65 o 
   8   0   5      482.32      462.15     68.07 o 
   9   0   5     2295.98     2372.34     98.61 o 
  -8   1   5      817.69      797.09     52.08 o 
  -7   1   5      147.34      195.98     35.33 o 
  -6   1   5     1398.05     1445.52     62.42 o 
  -5   1   5     2313.95     2265.84     43.38 o 
  -4   1   5     1772.86     1788.97     26.18 o 
  -3   1   5     3694.96     3731.48     38.01 o 
  -2   1   5      123.21       92.90     11.05 o 
  -1   1   5     4513.50     4290.65     35.28 o 
   0   1   5     3068.73     2978.31     29.79 o 
   1   1   5      180.66      161.48      7.32 o 
   2   1   5     8830.65     8760.52     89.42 o 
   3   1   5     1464.21     1502.30     33.69 o 
   4   1   5      740.96      762.68     24.54 o 
   5   1   5      873.35      864.64     26.49 o 
   6   1   5      126.76      105.92     11.14 o 
   7   1   5      543.67      538.36     31.28 o 
   8   1   5      970.47      995.03     61.54 o 
   9   1   5        2.80      -14.97     21.84 o 
  -8   2   5       11.47        6.67     16.80 o 
  -7   2   5      325.50      335.63     36.73 o 
  -6   2   5     1189.36     1254.05     58.18 o 
  -5   2   5      293.65      289.31     15.37 o 
  -4   2   5     1691.60     1730.99     32.22 o 
  -3   2   5      823.18      848.89     17.40 o 
  -2   2   5     2218.14     2159.28     25.17 o 
  -1   2   5     2299.43     2264.84     22.70 o 
   0   2   5     1012.09      883.94     18.02 o 
   1   2   5    22826.87    21795.16    164.93 o 
   2   2   5     5813.63     6153.42     67.48 o 
   3   2   5     2337.63     2330.71     38.57 o 
   4   2   5     3160.73     3189.25     56.34 o 
   5   2   5      247.97      245.98     11.34 o 
   6   2   5     1678.21     1723.46     44.90 o 
   7   2   5      160.61      128.32     13.31 o 
   8   2   5       16.06       29.96      8.75 o 
   9   2   5      475.62      438.87     27.79 o 
  -7   3   5      100.66       73.63     15.82 o 
  -6   3   5      595.21      633.91     37.44 o 
  -5   3   5     2229.49     2305.75     89.70 o 
  -4   3   5      227.43      223.82      9.88 o 
  -3   3   5        4.99        6.21      2.54 o 
  -2   3   5     2060.58     2077.88     24.18 o 
  -1   3   5     3227.09     3199.02     32.58 o 
   0   3   5     6132.46     6238.11     63.29 o 
   1   3   5      179.28      131.17      6.09 o 
   2   3   5    15537.57    15100.86    150.97 o 
   3   3   5     1902.08     2008.63     39.51 o 
   4   3   5      386.18      387.94     14.08 o 
   5   3   5     6030.27     5942.95     77.71 o 
   6   3   5       32.63       36.97      7.22 o 
   7   3   5     1003.66      969.14     35.47 o 
   8   3   5     2082.87     2055.50     48.19 o 
   9   3   5        1.43        6.04      7.60 o 
  -7   4   5     1796.15     1632.23    113.15 o 
  -6   4   5      359.73      332.19     46.46 o 
  -5   4   5      537.47      551.49     21.46 o 
  -4   4   5      883.39      882.20     21.55 o 
  -3   4   5      478.00      515.87     13.88 o 
  -2   4   5     1577.43     1553.41     26.21 o 
  -1   4   5     1192.65     1205.52     22.86 o 
   0   4   5      248.15      270.16      7.96 o 
   1   4   5     1706.39     1730.02     27.02 o 
   2   4   5     1448.64     1560.58     28.55 o 
   3   4   5      968.45     1015.56     19.97 o 
   4   4   5     1019.69     1014.71     21.43 o 
   5   4   5      845.14      798.98     24.11 o 
   6   4   5     5215.58     5292.24     84.94 o 
   7   4   5     2443.14     2512.64     64.14 o 
   8   4   5       36.28       41.41     10.28 o 
   9   4   5     1241.03     1193.04     45.20 o 
  -7   5   5      312.44      314.18     50.54 o 
  -6   5   5     1155.87     1211.11     89.90 o 
  -5   5   5     1353.40     1344.49     67.75 o 
  -4   5   5     1687.16     1761.25     35.19 o 
  -3   5   5     2995.12     2963.65     49.74 o 
  -2   5   5      509.41      506.60     15.19 o 
  -1   5   5     7233.95     7232.10     75.70 o 
   0   5   5     1562.21     1508.91     28.87 o 
   1   5   5      588.18      527.41     15.06 o 
   2   5   5      717.44      771.68     19.25 o 
   3   5   5      531.23      538.79     12.48 o 
   4   5   5      311.90      325.08     13.46 o 
   5   5   5     1174.88     1218.98     33.40 o 
   6   5   5      197.99      207.87     15.11 o 
   7   5   5      446.43      399.87     22.67 o 
   8   5   5     1715.52     1705.02     51.31 o 
   9   5   5       20.36        8.22      6.90 o 
  -7   6   5      670.91      696.65     76.80 o 
  -6   6   5      728.52      793.12     73.22 o 
  -5   6   5      202.85      183.87     32.75 o 
  -4   6   5     1553.71     1594.25     37.68 o 
  -3   6   5      893.68      859.62     23.60 o 
  -2   6   5     8553.26     8279.53     87.16 o 
  -1   6   5     1389.31     1368.46     26.87 o 
   0   6   5      287.82      260.96      9.87 o 
   1   6   5     1958.04     1990.96     29.52 o 
   2   6   5       73.86       85.10      6.23 o 
   3   6   5     1248.04     1248.90     22.42 o 
   4   6   5      234.26      245.89     11.60 o 
   5   6   5        0.04        0.41      4.03 o 
   6   6   5      552.02      580.88     22.24 o 
   7   6   5      175.24      176.17     15.12 o 
   8   6   5       83.08       87.93     11.94 o 
  -6   7   5        6.97      -15.59     16.75 o 
  -5   7   5     2026.97     2089.62    113.68 o 
  -4   7   5      224.61      232.41     16.24 o 
  -3   7   5     1300.30     1329.32     30.52 o 
  -2   7   5     1069.29     1080.40     36.82 o 
  -1   7   5     2962.50     2975.24     50.98 o 
   0   7   5     1876.70     1851.93     27.01 o 
   1   7   5        0.11        3.75      1.93 o 
   2   7   5     5481.39     5538.90     84.34 o 
   3   7   5       32.75       41.09      6.11 o 
   4   7   5       16.57       20.53      3.57 o 
   5   7   5     2961.36     3167.18     57.18 o 
   6   7   5      384.81      391.49     20.55 o 
   7   7   5        4.82       18.64      6.10 o 
   8   7   5      161.83      160.87     18.97 o 
  -5   8   5      151.84      169.90     33.97 o 
  -4   8   5     1469.98     1437.25     53.83 o 
  -3   8   5       52.76       58.55      7.62 o 
  -2   8   5      483.67      481.22     21.61 o 
  -1   8   5     2342.57     2367.51     45.57 o 
   0   8   5      185.63      196.02      6.22 o 
   1   8   5      506.45      519.41     23.77 o 
   2   8   5       72.06       77.76     10.73 o 
   3   8   5     4498.02     4504.33     63.75 o 
   4   8   5     3299.56     3496.08     61.04 o 
   5   8   5       38.52       34.57      6.86 o 
   6   8   5     2019.34     2099.73     59.76 o 
   7   8   5      317.36      319.48     31.68 o 
   8   8   5       10.10       31.46     16.84 o 
  -5   9   5      722.22      746.49     70.56 o 
  -4   9   5     1091.06     1088.35     47.83 o 
  -3   9   5     1191.60     1259.56     36.56 o 
  -2   9   5     1517.87     1584.73     50.72 o 
  -1   9   5      332.03      352.56     20.72 o 
   0   9   5      363.36      338.27     12.40 o 
   1   9   5      204.25      247.77     17.29 o 
   2   9   5     1041.50     1078.61     39.94 o 
   3   9   5      266.57      254.81     26.19 o 
   4   9   5      246.21      260.23     21.94 o 
   5   9   5     1759.72     1821.23     72.73 o 
   6   9   5      127.59      125.88     20.48 o 
   7   9   5      546.57      560.13     43.64 o 
  -4  10   5     1762.34     1768.14    119.45 o 
  -3  10   5      249.23      252.94     23.83 o 
  -2  10   5     1944.11     1974.25     65.29 o 
  -1  10   5      853.46      842.59     51.67 o 
   0  10   5      620.93      608.46     47.73 o 
   1  10   5      578.52      598.27     28.68 o 
   2  10   5      502.29      569.64     35.08 o 
   3  10   5     1356.54     1458.57     61.69 o 
   4  10   5     1195.25     1170.51     48.01 o 
   5  10   5      347.77      377.81     28.59 o 
   6  10   5      443.61      430.64     31.45 o 
  -3  11   5      642.31      577.53     69.08 o 
  -2  11   5        0.79        8.10     10.28 o 
  -1  11   5     1904.97     1948.35    106.06 o 
   0  11   5      468.01      443.31     38.32 o 
   1  11   5      156.80      149.72     24.32 o 
   2  11   5     2873.36     3174.44    104.83 o 
   3  11   5      563.87      576.01     33.43 o 
   4  11   5       11.66        1.60     12.12 o 
   5  11   5      440.45      403.86     40.75 o 
  -1  12   5      161.33      158.19     35.07 o 
   0  12   5      549.02      572.93     65.38 o 
   1  12   5     1191.41     1227.05     67.00 o 
   2  12   5      219.49      242.21     48.67 o 
   3  12   5     2347.34     2344.35     93.28 o 
   4  12   5      820.24      753.49     72.40 o 
  -3 -11   6       25.53       21.82     12.77 o 
  -2 -11   6      709.46      675.93     66.75 o 
  -1 -11   6      265.25      245.50     25.55 o 
   0 -11   6      234.63      249.36     25.73 o 
   1 -11   6     3644.54     3447.33    121.45 o 
   2 -11   6      114.88      156.70     37.71 o 
  -4 -10   6       82.77       67.71     12.70 o 
  -3 -10   6        1.75       15.03      8.98 o 
  -2 -10   6      162.98      162.25     27.54 o 
  -1 -10   6      364.71      350.43     28.38 o 
   0 -10   6      223.87      250.13     29.50 o 
   1 -10   6       17.89       17.83     12.42 o 
   2 -10   6     2392.63     2296.29     94.56 o 
   3 -10   6      700.82      687.90     52.39 o 
   4 -10   6       13.71       21.78     12.54 o 
  -5  -9   6      720.64      691.68     38.74 o 
  -4  -9   6      351.18      375.95     25.79 o 
  -3  -9   6        7.46        0.89      6.60 o 
  -2  -9   6      465.77      463.45     24.88 o 
  -1  -9   6      286.75      312.26     20.24 o 
   0  -9   6        3.01       -2.22      5.83 o 
   1  -9   6      559.02      492.58     33.67 o 
   2  -9   6        9.28       14.35      6.45 o 
   3  -9   6        3.02       -5.24      7.65 o 
   4  -9   6      507.13      495.01     33.19 o 
   5  -9   6       27.55       44.82     12.63 o 
  -6  -8   6      491.94      449.50     58.55 o 
  -5  -8   6     2215.29     2161.09     62.73 o 
  -4  -8   6      221.66      256.98     20.21 o 
  -3  -8   6      901.20      908.82     36.92 o 
  -2  -8   6      484.41      481.26     21.05 o 
  -1  -8   6     2889.66     2907.17     62.69 o 
   0  -8   6     1364.42     1356.60     68.83 o 
   1  -8   6      310.62      331.43     23.01 o 
   2  -8   6      250.16      240.50     20.33 o 
   3  -8   6        6.72        5.71      9.30 o 
   4  -8   6        0.44      -12.58      8.39 o 
   5  -8   6      417.65      457.36     39.66 o 
   6  -8   6      194.26      144.35     23.61 o 
  -6  -7   6     1354.33     1325.37     77.88 o 
  -5  -7   6      351.09      326.37     26.58 o 
  -4  -7   6      564.96      570.54     28.72 o 
  -3  -7   6       49.53       24.21     15.40 o 
  -2  -7   6     4429.10     4426.62     81.51 o 
  -1  -7   6     3729.50     3542.06     71.80 o 
   0  -7   6      275.14      247.00     15.94 o 
   1  -7   6     3525.60     3610.75    111.04 o 
   2  -7   6      630.36      621.11     53.02 o 
   3  -7   6      362.34      393.54     29.50 o 
   4  -7   6     1294.80     1298.90     50.16 o 
   5  -7   6       28.64       25.50     19.51 o 
   6  -7   6      331.97      360.15     35.82 o 
   7  -7   6      234.25      206.55     30.23 o 
  -7  -6   6      156.19      155.62     27.21 o 
  -6  -6   6       91.35       79.42     15.20 o 
  -5  -6   6     1259.49     1299.08     53.71 o 
  -4  -6   6        0.32        3.53      5.56 o 
  -3  -6   6      335.68      352.67     15.93 o 
  -2  -6   6     1377.66     1392.52     38.67 o 
  -1  -6   6     3344.82     3429.85     71.56 o 
   0  -6   6     2695.45     2673.90     52.58 o 
   1  -6   6      197.73      189.86     12.09 o 
   2  -6   6     4373.90     4217.50     76.78 o 
   3  -6   6      823.08      742.21     29.15 o 
   4  -6   6      673.52      604.45     26.92 o 
   5  -6   6     3789.75     3864.17    114.21 o 
   6  -6   6      219.27      251.45     29.29 o 
   7  -6   6        3.00        0.79     28.25 o 
  -7  -5   6     1235.47     1150.75     69.38 o 
  -6  -5   6      488.18      510.25     30.41 o 
  -5  -5   6     1649.86     1714.79     55.48 o 
  -4  -5   6     1431.25     1470.36     49.73 o 
  -3  -5   6       20.90       22.52      4.50 o 
  -2  -5   6     1676.17     1709.86     43.58 o 
  -1  -5   6     2012.45     2038.21     48.10 o 
   0  -5   6      273.13      264.59     14.00 o 
   1  -5   6      282.57      265.33     16.66 o 
   2  -5   6      165.76      201.55     12.54 o 
   3  -5   6     1549.89     1520.37     33.10 o 
   4  -5   6     3935.56     4115.08    108.44 o 
   5  -5   6      144.58      110.26     15.29 o 
   6  -5   6     2263.18     2277.55     87.13 o 
   7  -5   6     1971.84     2030.94    104.92 o 
   8  -5   6       41.80       55.17     24.33 o 
  -7  -4   6      151.24      149.48     24.90 o 
  -6  -4   6     1509.51     1517.58     49.62 o 
  -5  -4   6     1142.38     1225.12     43.40 o 
  -4  -4   6     3368.59     3347.32     74.45 o 
  -3  -4   6     5219.93     5321.83     97.01 o 
  -2  -4   6     1243.52     1203.05     23.42 o 
  -1  -4   6     3367.81     3492.41     50.51 o 
   0  -4   6      238.80      260.58     14.14 o 
   1  -4   6       24.33       35.08      4.49 o 
   2  -4   6      998.73      980.24     25.61 o 
   3  -4   6       19.81       17.19      4.52 o 
   4  -4   6        0.62       10.09      4.22 o 
   5  -4   6     2033.51     2045.39     54.80 o 
   6  -4   6      377.75      388.31     34.57 o 
   7  -4   6      223.19      246.14     28.91 o 
   8  -4   6     1604.31     1673.61     80.22 o 
  -8  -3   6       44.35       55.03     24.32 o 
  -7  -3   6      135.18      122.80     23.37 o 
  -6  -3   6      396.97      373.02     34.82 o 
  -5  -3   6     4131.46     4238.61     82.10 o 
  -4  -3   6     4535.14     4668.36     86.18 o 
  -3  -3   6      511.79      530.76     26.80 o 
  -2  -3   6     6812.41     6952.71     78.03 o 
  -1  -3   6     1530.03     1587.38     44.36 o 
   0  -3   6      657.21      659.87     18.73 o 
   1  -3   6     2044.23     2061.36     32.09 o 
   2  -3   6      193.97      201.51      9.98 o 
   3  -3   6      552.58      520.38     17.33 o 
   4  -3   6     2199.86     2212.73     44.36 o 
   5  -3   6       70.00       92.04      9.91 o 
   6  -3   6      180.68      188.05     39.21 o 
   7  -3   6        1.00       -1.19      7.56 o 
   8  -3   6       89.07       76.87     18.62 o 
  -8  -2   6     1086.46     1100.88     90.78 o 
  -7  -2   6       64.97       52.72     14.73 o 
  -6  -2   6       99.59       78.73     17.39 o 
  -5  -2   6     1986.15     2050.37     46.77 o 
  -4  -2   6      956.73      966.46     27.88 o 
  -3  -2   6     1840.97     1853.45     44.51 o 
  -2  -2   6     1964.07     1948.10     31.54 o 
  -1  -2   6     5523.75     5575.32     63.61 o 
   0  -2   6     3411.75     3480.54     42.68 o 
   1  -2   6     1061.58     1152.63     18.95 o 
   2  -2   6    14640.10    14678.68     94.73 o 
   3  -2   6     4026.12     4071.72     57.85 o 
   4  -2   6       42.94       27.61      6.07 o 
   5  -2   6     2958.05     3059.79     78.61 o 
   6  -2   6       10.25        7.92      5.28 o 
   7  -2   6       55.12       43.59     20.29 o 
   8  -2   6      284.28      324.50     33.99 o 
   9  -2   6      329.35      336.13     48.63 o 
  -8  -1   6      103.79      117.79     30.66 o 
  -7  -1   6      368.38      314.58     32.72 o 
  -6  -1   6      610.16      629.26     42.66 o 
  -5  -1   6     1301.77     1309.58     44.77 o 
  -4  -1   6     1357.96     1402.20     27.39 o 
  -3  -1   6     1797.76     1831.26     33.71 o 
  -2  -1   6      208.32      239.97      8.96 o 
  -1  -1   6     1281.40     1239.78     21.08 o 
   0  -1   6       76.35       67.97      6.58 o 
   1  -1   6     6038.48     5889.56     45.45 o 
   2  -1   6     2783.79     2832.10     40.36 o 
   3  -1   6     4748.33     4812.93     69.24 o 
   4  -1   6     9364.44     9334.74    107.38 o 
   5  -1   6      382.37      398.53     22.62 o 
   6  -1   6     2846.92     3016.69     66.03 o 
   7  -1   6      405.62      411.83     21.51 o 
   8  -1   6      101.57       92.37     15.65 o 
   9  -1   6      891.91     1021.65     90.51 o 
  -8   0   6     1290.13     1254.14     89.17 o 
  -7   0   6      819.33      825.71     51.09 o 
  -6   0   6     2166.33     2318.63     81.49 o 
  -5   0   6     2553.47     2540.21     97.40 o 
  -4   0   6      496.07      500.62     21.05 o 
  -3   0   6      304.43      287.35      8.43 o 
  -2   0   6     5755.70     5924.90     49.79 o 
  -1   0   6     1765.71     1716.77     18.81 o 
   0   0   6     1619.27     1706.59     26.97 o 
   1   0   6      418.32      405.02     13.97 o 
   2   0   6     7354.60     7879.18     83.87 o 
   3   0   6     2309.88     2463.48     68.26 o 
   4   0   6        3.70        3.68      2.83 o 
   5   0   6     3240.14     3294.09     83.36 o 
   6   0   6        8.83       10.68      5.23 o 
   7   0   6     1787.73     1822.22     50.74 o 
   8   0   6     4543.79     4741.07    135.98 o 
   9   0   6      126.32      123.38     29.14 o 
  -8   1   6      180.59      145.87     30.19 o 
  -7   1   6     1297.81     1256.59     61.66 o 
  -6   1   6      137.21      169.44     20.98 o 
  -5   1   6     2627.61     2561.11     77.58 o 
  -4   1   6     2498.44     2525.20     40.93 o 
  -3   1   6        2.85        8.28      1.84 o 
  -2   1   6     3866.49     3756.73     34.48 o 
  -1   1   6     2078.24     2144.67     24.58 o 
   0   1   6     2157.16     2139.04     30.11 o 
   1   1   6     3523.17     3581.17     43.71 o 
   2   1   6     2764.80     2786.96     56.58 o 
   3   1   6      269.77      307.39     17.72 o 
   4   1   6      443.17      444.77     16.20 o 
   5   1   6      552.99      541.73     25.98 o 
   6   1   6     2077.88     2130.92     58.76 o 
   7   1   6      525.28      504.65     26.91 o 
   8   1   6      225.09      245.58     29.35 o 
   9   1   6     1783.92     1672.49     80.91 o 
  -7   2   6       25.91       29.03     10.50 o 
  -6   2   6      310.48      336.08     28.16 o 
  -5   2   6     4625.16     4690.64    106.66 o 
  -4   2   6      525.49      533.81     17.02 o 
  -3   2   6     2280.52     2245.92     29.41 o 
  -2   2   6      555.15      608.88     12.21 o 
  -1   2   6    19683.13    18805.83    126.10 o 
   0   2   6     6412.07     6304.18     59.01 o 
   1   2   6        4.48       10.89      2.73 o 
   2   2   6    11315.07    11478.97     94.46 o 
   3   2   6      316.51      304.97     19.77 o 
   4   2   6        3.58        7.63      3.97 o 
   5   2   6      748.13      742.01     28.32 o 
   6   2   6      185.75      153.01     14.28 o 
   7   2   6      299.08      303.03     20.67 o 
   8   2   6     1100.21     1097.24     41.88 o 
   9   2   6      143.14      129.62     18.06 o 
  -7   3   6     1169.62     1240.79     98.92 o 
  -6   3   6     1378.19     1383.89     56.53 o 
  -5   3   6       36.58       40.44      9.02 o 
  -4   3   6     1329.12     1383.73     32.46 o 
  -3   3   6        0.04        4.17      3.27 o 
  -2   3   6     2209.49     2242.01     22.80 o 
  -1   3   6     3781.73     3782.67     34.01 o 
   0   3   6     3391.51     3355.08     32.92 o 
   1   3   6     6060.62     5908.70     53.65 o 
   2   3   6      345.44      318.44     11.68 o 
   3   3   6     6584.80     6584.32     77.36 o 
   4   3   6     1851.20     1929.15     39.04 o 
   5   3   6      609.40      575.73     21.17 o 
   6   3   6     3966.46     4137.69     65.84 o 
   7   3   6      326.77      344.78     18.59 o 
   8   3   6       95.66       88.67     10.39 o 
   9   3   6      176.02      177.60     18.54 o 
  -7   4   6       13.23       39.99     22.23 o 
  -6   4   6      326.07      370.99     50.31 o 
  -5   4   6     3398.21     3358.09     67.62 o 
  -4   4   6      168.33      183.11      9.54 o 
  -3   4   6      401.37      421.82     10.83 o 
  -2   4   6     2115.93     2125.72     29.10 o 
  -1   4   6     1670.09     1628.31     28.15 o 
   0   4   6     3348.69     3362.77     35.82 o 
   1   4   6     1047.70     1062.75     21.07 o 
   2   4   6     3241.43     3336.88     46.89 o 
   3   4   6        6.24        9.15      3.03 o 
   4   4   6     1199.98     1240.86     28.06 o 
   5   4   6     3998.89     4012.50     77.59 o 
   6   4   6        5.73        5.88      5.01 o 
   7   4   6      460.20      469.21     30.93 o 
   8   4   6     1726.57     1708.94     45.00 o 
   9   4   6       20.32       10.64      8.73 o 
  -7   5   6     1165.44     1128.72     96.50 o 
  -6   5   6        1.79       -7.60     13.88 o 
  -5   5   6      939.25      926.89     44.26 o 
  -4   5   6     1260.47     1235.20     57.36 o 
  -3   5   6      249.02      237.51     11.24 o 
  -2   5   6     2211.98     2170.37     34.33 o 
  -1   5   6     8424.03     8370.43     77.81 o 
   0   5   6       42.42       45.82      5.07 o 
   1   5   6        9.21        9.43      3.84 o 
   2   5   6      469.24      439.40     15.42 o 
   3   5   6     1146.90     1140.47     19.76 o 
   4   5   6     1261.80     1267.11     35.77 o 
   5   5   6       76.87       80.93      8.02 o 
   6   5   6     2758.72     2717.19     61.51 o 
   7   5   6      655.03      680.49     29.83 o 
   8   5   6        0.55        3.96      5.54 o 
   9   5   6     1589.14     1394.28     55.26 o 
  -6   6   6      227.76      210.89     40.76 o 
  -5   6   6     1022.66     1036.89     78.41 o 
  -4   6   6     2122.03     2158.78     44.21 o 
  -3   6   6     2774.26     2858.87     48.67 o 
  -2   6   6      643.87      655.49     20.08 o 
  -1   6   6     4925.72     4844.46     63.21 o 
   0   6   6     2430.37     2352.16     51.37 o 
   1   6   6      373.66      432.79     15.68 o 
   2   6   6     1320.20     1363.40     27.72 o 
   3   6   6      612.80      621.94     22.76 o 
   4   6   6       19.27       23.12      3.66 o 
   5   6   6      994.42     1042.99     35.64 o 
   6   6   6      281.78      326.42     25.56 o 
   7   6   6       19.32       27.71      7.07 o 
   8   6   6      747.30      686.22     48.92 o 
  -6   7   6      117.94       89.50     27.44 o 
  -5   7   6      134.54      112.31     26.87 o 
  -4   7   6     1808.47     1853.36     55.83 o 
  -3   7   6        2.61       14.68      4.14 o 
  -2   7   6     2693.19     2654.91     55.78 o 
  -1   7   6     3400.83     3414.21     56.68 o 
   0   7   6     2731.88     2676.52     58.04 o 
   1   7   6      985.90     1026.03     29.65 o 
   2   7   6      339.25      333.29     13.33 o 
   3   7   6     4939.40     5062.60     75.41 o 
   4   7   6     4946.45     4899.01     93.15 o 
   5   7   6     1214.76     1220.03     32.53 o 
   6   7   6     1286.34     1282.60     37.41 o 
   7   7   6      183.92      174.59     19.92 o 
   8   7   6       66.95       48.41     12.55 o 
  -5   8   6     1220.59     1182.30     87.22 o 
  -4   8   6      157.65      157.57     15.76 o 
  -3   8   6     1084.04     1099.65     32.77 o 
  -2   8   6      455.71      456.55     19.78 o 
  -1   8   6      391.27      410.24     17.61 o 
   0   8   6      371.84      380.28     16.16 o 
   1   8   6        1.16        4.48      2.34 o 
   2   8   6     4345.73     4467.48     64.40 o 
   3   8   6     1576.21     1612.99     36.16 o 
   4   8   6     1541.59     1582.01     39.64 o 
   5   8   6     2763.72     2953.08     68.41 o 
   6   8   6      174.10      178.58     17.59 o 
   7   8   6      893.33      880.44     55.75 o 
  -4   9   6     1746.68     1640.83    125.53 o 
  -3   9   6      101.94       95.45     13.52 o 
  -2   9   6       56.46       59.47     15.13 o 
  -1   9   6     1146.41     1159.83     57.57 o 
   0   9   6      132.45      141.20     20.03 o 
   1   9   6      277.78      283.33     25.24 o 
   2   9   6      458.29      504.87     26.74 o 
   3   9   6     1739.93     1734.98     54.28 o 
   4   9   6     1951.12     2072.90     62.88 o 
   5   9   6      163.75      174.15     19.07 o 
   6   9   6     1985.65     1941.81     93.70 o 
   7   9   6       40.86       35.10     12.63 o 
  -3  10   6      728.85      702.62     39.89 o 
  -2  10   6        1.27        7.55      9.10 o 
  -1  10   6      628.84      600.96     52.50 o 
   0  10   6      755.70      768.53     48.27 o 
   1  10   6       14.71       24.85      9.27 o 
   2  10   6     1054.90     1161.92     72.28 o 
   3  10   6      448.53      526.62     30.44 o 
   4  10   6      107.56       78.47     13.26 o 
   5  10   6       74.42       84.20     14.49 o 
   6  10   6       46.27       45.65     11.81 o 
  -2  11   6      221.91      216.43     23.14 o 
  -1  11   6      395.05      376.94     36.47 o 
   0  11   6     2098.38     2152.69     86.90 o 
   1  11   6     1485.89     1596.19     73.50 o 
   2  11   6      383.10      387.57     39.53 o 
   3  11   6      267.79      276.83     66.04 o 
   4  11   6      423.79      481.40     40.77 o 
   5  11   6       61.24       43.37     11.98 o 
   0  12   6      803.61      775.40     77.64 o 
   1  12   6       11.81       30.36     18.95 o 
   2  12   6     1321.80     1178.65     95.01 o 
   3  12   6      409.91      427.30     56.72 o 
  -2 -11   7      230.41      200.20     38.20 o 
  -1 -11   7     1907.83     1905.66     86.80 o 
   0 -11   7     1530.02     1477.37     76.10 o 
   1 -11   7        1.44       15.46     17.89 o 
  -3 -10   7      175.56      170.43     21.25 o 
  -2 -10   7      269.37      269.08     26.01 o 
  -1 -10   7      361.35      341.24     29.13 o 
   0 -10   7       14.16       14.44     10.05 o 
   1 -10   7     1826.69     1783.28     83.18 o 
   2 -10   7      690.42      598.17     60.08 o 
   3 -10   7     1133.23     1014.50     65.75 o 
  -5  -9   7      666.63      582.51     44.75 o 
  -4  -9   7       65.90       63.90     11.75 o 
  -3  -9   7       88.71       78.37     11.97 o 
  -2  -9   7      549.68      563.71     28.60 o 
  -1  -9   7      634.38      662.86     30.73 o 
   0  -9   7      745.94      755.24     36.75 o 
   1  -9   7      438.64      435.25     28.29 o 
   2  -9   7      795.28      859.71     41.20 o 
   3  -9   7       30.61       43.88     11.90 o 
   4  -9   7      191.11      181.62     21.56 o 
   5  -9   7     1908.90     1817.77     83.76 o 
  -5  -8   7      908.54      866.30     38.96 o 
  -4  -8   7     1956.76     1916.07     69.78 o 
  -3  -8   7       47.58       54.49     10.56 o 
  -2  -8   7     3380.02     3392.86     71.67 o 
  -1  -8   7      963.33     1010.60     36.64 o 
   0  -8   7       68.72       76.71     11.77 o 
   1  -8   7      388.09      361.18     24.73 o 
   2  -8   7      131.39      113.65     14.96 o 
   3  -8   7       48.79       62.57     12.43 o 
   4  -8   7       41.36       16.01     11.65 o 
   5  -8   7       23.50        0.15     15.56 o 
   6  -8   7      835.61      786.07     55.99 o 
  -6  -7   7      111.53      137.94     34.42 o 
  -5  -7   7      924.02      924.07     45.75 o 
  -4  -7   7      872.15      951.62     37.60 o 
  -3  -7   7     3817.38     3938.58     79.05 o 
  -2  -7   7      404.43      419.95     23.74 o 
  -1  -7   7     6152.03     6380.60    152.09 o 
   0  -7   7     3203.87     3357.69     76.06 o 
   1  -7   7       29.54       28.01      7.98 o 
   2  -7   7     2347.18     2433.93     66.20 o 
   3  -7   7        3.32        6.14      6.15 o 
   4  -7   7        8.27        1.42      6.69 o 
   5  -7   7     1205.28     1213.15     64.15 o 
   6  -7   7       67.23       57.97     49.64 o 
  -6  -6   7      626.48      629.90     51.82 o 
  -5  -6   7      138.80      135.81     17.31 o 
  -4  -6   7     1434.71     1533.63     46.06 o 
  -3  -6   7       16.47       20.70      4.73 o 
  -2  -6   7     2954.54     2917.63     57.42 o 
  -1  -6   7     1219.56     1241.74     41.64 o 
   0  -6   7      303.28      300.66     17.12 o 
   1  -6   7     3553.48     3459.63     91.21 o 
   2  -6   7       26.32       29.12      6.53 o 
   3  -6   7     2982.54     2998.66     95.64 o 
   4  -6   7     2789.75     2673.58     70.91 o 
   5  -6   7       33.43       42.65     17.20 o 
   6  -6   7     1141.99     1133.26     63.68 o 
   7  -6   7       52.75       64.79     18.20 o 
  -7  -5   7        3.90       18.16     15.40 o 
  -6  -5   7      129.13      194.17     33.62 o 
  -5  -5   7      841.78      886.70     40.14 o 
  -4  -5   7      481.90      541.15     30.59 o 
  -3  -5   7      841.81      840.92     22.11 o 
  -2  -5   7     2113.52     2118.45     40.11 o 
  -1  -5   7      376.30      379.66     17.63 o 
   0  -5   7      509.49      523.61     25.02 o 
   1  -5   7      112.33      111.92     10.22 o 
   2  -5   7     5962.35     5699.23    102.60 o 
   3  -5   7     1614.15     1562.27     37.42 o 
   4  -5   7      528.60      532.39     29.18 o 
   5  -5   7     6973.10     7278.71    163.27 o 
   6  -5   7      135.60      150.79     23.70 o 
   7  -5   7      462.86      440.02     41.75 o 
  -7  -4   7      665.91      637.47     51.72 o 
  -6  -4   7      157.85      144.39     24.76 o 
  -5  -4   7     2469.59     2619.21     67.23 o 
  -4  -4   7     1420.58     1558.58     49.75 o 
  -3  -4   7       42.16       45.69      8.78 o 
  -2  -4   7      257.34      235.98     11.48 o 
  -1  -4   7      763.11      718.64     20.98 o 
   0  -4   7      265.38      263.08     11.51 o 
   1  -4   7      243.24      238.30     13.02 o 
   2  -4   7      251.81      248.03     11.95 o 
   3  -4   7     1215.65     1211.10     42.09 o 
   4  -4   7     2140.20     1988.21     71.38 o 
   5  -4   7       90.74       93.69     12.73 o 
   6  -4   7     2451.56     2442.95     91.17 o 
   7  -4   7      611.43      640.76     48.01 o 
   8  -4   7      345.74      328.88     36.20 o 
  -7  -3   7      159.40      146.13     24.53 o 
  -6  -3   7      693.14      676.96     48.40 o 
  -5  -3   7      920.69      966.20     35.58 o 
  -4  -3   7     2274.55     2339.76     81.45 o 
  -3  -3   7     2900.77     2945.52     58.12 o 
  -2  -3   7     1786.30     1843.54     28.71 o 
  -1  -3   7     2749.65     2724.22     38.17 o 
   0  -3   7      576.39      555.73     17.26 o 
   1  -3   7      752.45      803.66     18.46 o 
   2  -3   7     5693.23     5790.78     68.37 o 
   3  -3   7     1664.53     1632.02     42.15 o 
   4  -3   7      409.80      371.71     19.43 o 
   5  -3   7     1075.94     1026.51     32.11 o 
   6  -3   7       33.55       15.88     12.56 o 
   7  -3   7      476.53      529.06     42.75 o 
   8  -3   7     1472.11     1450.42     93.70 o 
  -7  -2   7      710.90      678.28     49.91 o 
  -6  -2   7        7.49       11.46      8.52 o 
  -5  -2   7      294.94      263.23     16.56 o 
  -4  -2   7     2553.71     2676.06     51.85 o 
  -3  -2   7        7.15        2.39      2.93 o 
  -2  -2   7     1887.77     1778.05     30.17 o 
  -1  -2   7      887.99      863.25     19.27 o 
   0  -2   7     3817.62     3711.60     49.01 o 
   1  -2   7     8036.80     8083.11     87.39 o 
   2  -2   7      756.85      720.24     20.83 o 
   3  -2   7     3318.58     3294.10     55.39 o 
   4  -2   7     1431.26     1385.21     44.09 o 
   5  -2   7      535.55      580.20     28.14 o 
   6  -2   7     1749.19     1766.26    152.89 o 
   7  -2   7       56.55       58.71     15.71 o 
   8  -2   7      230.42      220.44     51.02 o 
  -7  -1   7       18.03        0.67     19.72 o 
  -6  -1   7      232.06      214.90     30.64 o 
  -5  -1   7     4437.63     4486.99    117.70 o 
  -4  -1   7       83.68       73.28      5.92 o 
  -3  -1   7      584.64      627.49     21.49 o 
  -2  -1   7      963.92      984.37     25.70 o 
  -1  -1   7     2641.55     2531.54     35.18 o 
   0  -1   7     1678.24     1693.00     33.23 o 
   1  -1   7      354.65      371.59     11.48 o 
   2  -1   7    17758.93    17501.71    160.63 o 
   3  -1   7     2896.81     2932.07     53.19 o 
   4  -1   7      353.54      322.50     26.56 o 
   5  -1   7     4438.99     4432.11     91.53 o 
   6  -1   7      331.83      319.03     21.41 o 
   7  -1   7     1272.38     1336.71     64.25 o 
   8  -1   7     1142.89     1127.37     63.72 o 
   9  -1   7        0.07       -1.77     15.90 o 
  -7   0   7     2323.48     2383.79    132.69 o 
  -6   0   7        6.07       17.25      8.92 o 
  -5   0   7      312.37      296.16     18.91 o 
  -4   0   7     2821.52     2850.30     63.17 o 
  -3   0   7       29.49       30.01      3.22 o 
  -2   0   7        7.74        6.73      2.44 o 
  -1   0   7     2574.29     2516.46     33.21 o 
   0   0   7      525.97      488.08     15.60 o 
   1   0   7     3676.37     3726.06     55.46 o 
   2   0   7      761.61      705.45     20.62 o 
   3   0   7     3316.13     3289.09     68.85 o 
   4   0   7      768.22      834.31     26.69 o 
   5   0   7        3.28        8.03      6.59 o 
   6   0   7     8034.15     8335.02    175.01 o 
   7   0   7      499.60      531.51     28.18 o 
   8   0   7       81.12       79.40     15.46 o 
   9   0   7     1640.64     1614.96    113.04 o 
  -7   1   7      426.42      400.73     35.29 o 
  -6   1   7     1336.22     1457.73     62.97 o 
  -5   1   7     1845.46     1896.81     53.26 o 
  -4   1   7      999.36     1018.72     25.20 o 
  -3   1   7     1298.52     1358.46     30.84 o 
  -2   1   7      119.43      128.78      6.27 o 
  -1   1   7     3509.57     3460.48     36.14 o 
   0   1   7     4340.07     4384.60     50.48 o 
   1   1   7     2332.92     2434.88     30.21 o 
   2   1   7     1506.05     1572.17     29.11 o 
   3   1   7       50.66       60.66      8.85 o 
   4   1   7      157.32      177.24     12.04 o 
   5   1   7      748.43      739.37     41.61 o 
   6   1   7      594.71      592.59     40.00 o 
   7   1   7      898.13      973.30     61.02 o 
   8   1   7     1855.61     1934.22     81.98 o 
   9   1   7       47.85       57.41     19.30 o 
  -7   2   7     1733.02     1863.23    124.81 o 
  -6   2   7       16.32       15.43      8.76 o 
  -5   2   7      176.43      197.13     21.39 o 
  -4   2   7     1584.66     1594.33     45.85 o 
  -3   2   7     1277.40     1298.49     21.97 o 
  -2   2   7     4567.10     4611.19     44.00 o 
  -1   2   7     5980.98     5811.17     55.27 o 
   0   2   7     4313.57     4240.99     46.16 o 
   1   2   7     3210.91     3238.40     36.54 o 
   2   2   7      384.81      348.41     12.69 o 
   3   2   7      858.81      960.17     28.96 o 
   4   2   7       10.03        5.54      3.28 o 
   5   2   7      889.77      860.16     64.41 o 
   6   2   7     1702.73     1643.50     51.50 o 
   7   2   7      266.36      232.75     17.32 o 
   8   2   7       47.45       59.56     12.22 o 
   9   2   7      780.09      707.65     42.35 o 
  -7   3   7      217.68      211.38     43.49 o 
  -6   3   7       44.36       48.95     22.79 o 
  -5   3   7     1477.46     1525.66     44.63 o 
  -4   3   7        0.73        3.97      2.56 o 
  -3   3   7     1617.34     1674.18     36.83 o 
  -2   3   7       84.22       80.79      4.67 o 
  -1   3   7     6731.87     6610.20     52.65 o 
   0   3   7     3978.70     3989.58     38.88 o 
   1   3   7      190.43      233.73      8.42 o 
   2   3   7     3537.67     3492.58     48.25 o 
   3   3   7      450.64      446.71     17.69 o 
   4   3   7     1494.64     1479.31     34.77 o 
   5   3   7     2713.21     2684.71     49.22 o 
   6   3   7      256.86      244.12     15.28 o 
   7   3   7       62.82       71.27      9.41 o 
   8   3   7      478.35      479.43     23.73 o 
   9   3   7        9.60      -10.73     11.50 o 
  -7   4   7     1682.20     1780.49    123.33 o 
  -6   4   7       86.43       72.19     24.84 o 
  -5   4   7       22.79       27.34      9.45 o 
  -4   4   7     2620.55     2515.06     61.34 o 
  -3   4   7        0.92        2.46      1.64 o 
  -2   4   7     1131.31     1093.65     20.57 o 
  -1   4   7     3767.69     3721.23     47.26 o 
   0   4   7       65.39       77.40      5.24 o 
   1   4   7      407.02      394.44     10.39 o 
   2   4   7      185.84      183.47      7.56 o 
   3   4   7     4391.93     4298.15     68.58 o 
   4   4   7     3302.95     3350.75     51.23 o 
   5   4   7     1349.00     1391.98     37.08 o 
   6   4   7     5040.31     5143.17     76.93 o 
   7   4   7     1200.89     1262.43     43.96 o 
   8   4   7       19.23       10.78      5.66 o 
   9   4   7      769.22      687.95     39.61 o 
  -6   5   7      820.57      924.85     81.90 o 
  -5   5   7      313.12      343.53     28.59 o 
  -4   5   7     1420.94     1558.90     48.55 o 
  -3   5   7     3797.78     3716.35    130.29 o 
  -2   5   7      264.35      278.63     10.80 o 
  -1   5   7      513.82      516.40     15.12 o 
   0   5   7     1056.54     1052.80     22.17 o 
   1   5   7     1056.62     1026.87     22.05 o 
   2   5   7      683.39      701.79     20.59 o 
   3   5   7      394.67      402.47     19.75 o 
   4   5   7     1148.04     1130.61     38.94 o 
   5   5   7     3730.55     3669.89     81.75 o 
   6   5   7      467.93      507.78     23.71 o 
   7   5   7     1069.21     1088.01     38.07 o 
   8   5   7     1090.26     1066.37     36.10 o 
  -6   6   7       86.68       74.43     25.91 o 
  -5   6   7     2009.82     1981.66    112.22 o 
  -4   6   7     2867.86     2879.10     70.80 o 
  -3   6   7     1468.88     1490.68     33.97 o 
  -2   6   7     2004.80     1961.55     44.38 o 
  -1   6   7     1405.25     1413.36     26.75 o 
   0   6   7      455.07      441.69     12.99 o 
   1   6   7      986.95     1011.37     23.49 o 
   2   6   7      104.38      112.28      9.12 o 
   3   6   7     1220.57     1187.66     28.67 o 
   4   6   7     1141.51     1182.38     24.79 o 
   5   6   7     1782.55     1705.26     49.88 o 
   6   6   7      833.02      831.04     32.89 o 
   7   6   7        7.00       14.77      6.17 o 
   8   6   7      310.60      318.70     26.92 o 
  -5   7   7      353.42      291.55     43.28 o 
  -4   7   7      976.35      975.71     40.74 o 
  -3   7   7     2693.00     2770.72     51.10 o 
  -2   7   7        7.72       11.31      4.74 o 
  -1   7   7     3070.00     3064.33     52.54 o 
   0   7   7     1568.48     1512.37     44.06 o 
   1   7   7     1218.53     1215.65     37.83 o 
   2   7   7     4696.18     4641.51     86.01 o 
   3   7   7      591.75      619.43     24.15 o 
   4   7   7      601.00      644.22     24.92 o 
   5   7   7     1126.93     1120.27     29.87 o 
   6   7   7       18.98       -1.30      7.48 o 
   7   7   7      126.88      125.00     16.69 o 
   8   7   7       82.94       85.59     15.51 o 
  -4   8   7     2105.32     2077.83    108.90 o 
  -3   8   7       91.64       83.86      9.32 o 
  -2   8   7        6.24        4.99      4.27 o 
  -1   8   7      290.87      263.10     23.59 o 
   0   8   7     1755.41     1789.61     43.86 o 
   1   8   7     1908.28     1981.63     47.92 o 
   2   8   7        4.29        7.70      3.35 o 
   3   8   7     3122.60     3338.22     58.34 o 
   4   8   7     1512.41     1530.23     40.40 o 
   5   8   7       47.09       48.17      9.37 o 
   6   8   7     1237.01     1199.87     61.67 o 
   7   8   7       22.14       12.01     19.08 o 
  -4   9   7       28.12       45.41     16.32 o 
  -3   9   7      853.30      793.04     40.94 o 
  -2   9   7      729.19      635.85     36.17 o 
  -1   9   7      145.23      143.28     20.73 o 
   0   9   7      358.69      404.71     33.45 o 
   1   9   7        0.09       -0.19     13.79 o 
   2   9   7     1146.98     1150.27     40.08 o 
   3   9   7      746.31      794.46     35.86 o 
   4   9   7      597.47      609.79     33.51 o 
   5   9   7     1400.76     1467.90     55.20 o 
   6   9   7       65.14       56.71     18.26 o 
   7   9   7     1292.85     1111.76    104.54 o 
  -3  10   7      145.09      128.00     18.42 o 
  -2  10   7        3.06        4.41     10.94 o 
  -1  10   7      149.73      155.35     23.29 o 
   0  10   7      134.56      140.84     21.24 o 
   1  10   7      701.02      653.11     44.06 o 
   2  10   7     1567.63     1591.26     70.06 o 
   3  10   7       47.17       48.61     14.04 o 
   4  10   7       28.68       24.10      8.73 o 
   5  10   7        1.06        6.28      8.14 o 
   6  10   7      923.26      855.50     46.72 o 
  -1  11   7     1587.83     1647.05     77.55 o 
   0  11   7     1212.12     1141.88     62.93 o 
   1  11   7        1.43        2.04     10.15 o 
   2  11   7      706.43      664.53     99.22 o 
   3  11   7      359.81      347.95     34.75 o 
   4  11   7        2.84       12.08      9.76 o 
  -3 -10   8      223.85      177.23     26.24 o 
  -2 -10   8      197.40      175.96     23.54 o 
  -1 -10   8     1784.10     1714.56     96.79 o 
   0 -10   8     1655.33     1682.35    165.32 o 
   1 -10   8       50.31       31.11     13.91 o 
   2 -10   8     1815.86     1610.89    107.99 o 
   3 -10   8      434.90      357.45     54.42 o 
  -4  -9   8      475.88      452.81     32.79 o 
  -3  -9   8       13.89       12.70      5.65 o 
  -2  -9   8      343.60      337.10     27.02 o 
  -1  -9   8      780.74      807.14     35.24 o 
   0  -9   8       55.40       57.19     11.39 o 
   1  -9   8      387.89      384.74     28.56 o 
   2  -9   8       26.98       21.01      9.34 o 
   3  -9   8      857.93      849.18     49.70 o 
   4  -9   8      998.03      984.59     66.87 o 
  -5  -8   8      472.99      394.03     34.56 o 
  -4  -8   8     2276.35     2133.83     61.40 o 
  -3  -8   8      792.93      709.74     42.86 o 
  -2  -8   8      732.19      768.45     33.42 o 
  -1  -8   8      773.36      729.95     32.16 o 
   0  -8   8      339.19      353.05     25.21 o 
   1  -8   8      572.26      532.67     40.17 o 
   2  -8   8      221.60      213.43     20.36 o 
   3  -8   8      171.02      168.28     19.38 o 
   4  -8   8       86.53       46.67     17.59 o 
   5  -8   8     1959.57     1906.30    132.59 o 
  -5  -7   8     1381.42     1289.98     48.09 o 
  -4  -7   8      720.69      723.50     35.35 o 
  -3  -7   8      697.62      651.09     30.93 o 
  -2  -7   8     2981.28     3139.12     69.76 o 
  -1  -7   8     1265.22     1256.35     58.76 o 
   0  -7   8     1045.14     1022.22     56.70 o 
   1  -7   8      222.81      250.20     20.33 o 
   2  -7   8       21.79       17.04      7.50 o 
   3  -7   8      648.78      633.39     34.95 o 
   4  -7   8      169.51      200.63     26.64 o 
   5  -7   8      150.25      148.80     24.31 o 
   6  -7   8      221.87      230.99     31.31 o 
  -6  -6   8       22.17       18.21     18.99 o 
  -5  -6   8      573.71      613.41     36.35 o 
  -4  -6   8     1165.02     1215.56     41.59 o 
  -3  -6   8     1155.03     1217.69     40.35 o 
  -2  -6   8      811.59      801.40     31.61 o 
  -1  -6   8     2653.79     2651.57     65.53 o 
   0  -6   8      496.08      486.08     22.41 o 
   1  -6   8       10.55       11.73      6.35 o 
   2  -6   8     4438.25     4572.65     93.15 o 
   3  -6   8     1326.04     1329.83     52.92 o 
   4  -6   8       43.13       42.52     13.14 o 
   5  -6   8     1556.78     1542.72    129.60 o 
   6  -6   8        9.85       -1.42     31.64 o 
   7  -6   8       10.17        3.10     30.52 o 
  -6  -5   8       11.58       18.96     11.74 o 
  -5  -5   8      219.67      223.47     20.84 o 
  -4  -5   8     1969.65     2151.23     64.70 o 
  -3  -5   8       41.20       39.37      6.15 o 
  -2  -5   8      166.83      176.86     13.01 o 
  -1  -5   8      808.08      785.28     26.42 o 
   0  -5   8     1241.36     1284.69     34.87 o 
   1  -5   8      918.23      967.23     31.88 o 
   2  -5   8      136.28      140.77     12.62 o 
   3  -5   8     5297.19     5341.53    102.81 o 
   4  -5   8     2592.19     2640.38     90.92 o 
   5  -5   8      333.32      363.29     34.70 o 
   6  -5   8     2387.50     2502.96     97.14 o 
   7  -5   8      362.17      372.51     68.36 o 
  -7  -4   8      210.04      216.28     43.20 o 
  -6  -4   8     1073.53     1044.44     63.70 o 
  -5  -4   8     1497.66     1558.59     51.41 o 
  -4  -4   8      753.56      769.50     35.44 o 
  -3  -4   8      693.24      752.30     27.96 o 
  -2  -4   8     1679.20     1633.57     31.00 o 
  -1  -4   8       25.32       14.03      6.95 o 
   0  -4   8      144.82      147.09     10.27 o 
   1  -4   8      197.70      193.32     11.24 o 
   2  -4   8     2768.23     2790.39     51.16 o 
   3  -4   8     1817.95     1782.19     49.59 o 
   4  -4   8      185.23      191.46     14.83 o 
   5  -4   8     2700.28     2939.70     97.68 o 
   6  -4   8      159.69      183.80     57.58 o 
   7  -4   8     1586.44     1698.49    108.88 o 
   8  -4   8     1407.56     1371.16    107.15 o 
  -7  -3   8     1646.69     1672.78    112.68 o 
  -6  -3   8       51.32       75.62     18.53 o 
  -5  -3   8     2658.93     2712.24     96.95 o 
  -4  -3   8     4033.61     4137.08     97.62 o 
  -3  -3   8      544.98      559.18     30.84 o 
  -2  -3   8      999.57     1017.36     19.62 o 
  -1  -3   8     1940.99     1887.87     37.88 o 
   0  -3   8     2169.84     2166.26     36.24 o 
   1  -3   8     1450.42     1438.19     27.21 o 
   2  -3   8     1257.84     1209.06     29.95 o 
   3  -3   8     1476.99     1459.59     40.31 o 
   4  -3   8      177.53      167.27     11.79 o 
   5  -3   8       85.04       81.55     12.25 o 
   6  -3   8     1261.69     1358.98     67.06 o 
   7  -3   8       12.95       17.55     21.27 o 
   8  -3   8      211.87      205.32     29.88 o 
  -7  -2   8        0.03       18.14     10.75 o 
  -6  -2   8     1018.77     1052.40     77.21 o 
  -5  -2   8     1381.56     1470.36     67.54 o 
  -4  -2   8      521.90      568.94     22.87 o 
  -3  -2   8      957.83     1033.67     31.91 o 
  -2  -2   8      196.33      212.52     10.96 o 
  -1  -2   8     7721.14     7460.38     88.98 o 
   0  -2   8     5478.71     5332.57     59.81 o 
   1  -2   8      484.93      484.14     14.34 o 
   2  -2   8     4699.04     4572.76     54.41 o 
   3  -2   8     1406.37     1405.48     73.28 o 
   4  -2   8      361.23      394.14     24.37 o 
   5  -2   8       82.60       92.17     16.61 o 
   6  -2   8      697.71      636.08     44.49 o 
   7  -2   8      438.20      505.93     42.38 o 
   8  -2   8      389.82      426.09     41.57 o 
  -7  -1   8     1790.15     1739.22     80.76 o 
  -6  -1   8      587.87      590.99     48.60 o 
  -5  -1   8       27.88       10.41      9.55 o 
  -4  -1   8     2553.80     2580.28     46.59 o 
  -3  -1   8       14.73       22.57      3.12 o 
  -2  -1   8     1155.69     1191.41     22.55 o 
  -1  -1   8     2542.39     2576.50     36.63 o 
   0  -1   8     7478.69     7451.62     97.60 o 
   1  -1   8     5455.86     5339.76     58.84 o 
   2  -1   8      819.74      769.62     24.88 o 
   3  -1   8     6480.85     6489.95    128.54 o 
   4  -1   8      516.64      469.57     40.03 o 
   5  -1   8        8.52        8.73      6.43 o 
   6  -1   8     1416.20     1474.23     67.95 o 
   7  -1   8      159.42      214.43     27.67 o 
   8  -1   8        0.81       11.98      8.66 o 
  -7   0   8       90.96       78.79     18.42 o 
  -6   0   8      979.34     1032.09     56.05 o 
  -5   0   8     1222.62     1283.67     46.71 o 
  -4   0   8      152.60      149.49     20.61 o 
  -3   0   8      324.19      347.28     11.17 o 
  -2   0   8     1062.59     1087.78     19.35 o 
  -1   0   8     2982.16     2904.07     41.21 o 
   0   0   8     3688.30     3732.10     53.42 o 
   1   0   8       88.77      112.92      7.98 o 
   2   0   8      983.04      957.41     23.40 o 
   3   0   8      537.92      552.13     16.95 o 
   4   0   8     2939.99     3008.36     88.15 o 
   5   0   8     3111.85     3076.62     77.79 o 
   6   0   8       17.50       28.43     12.42 o 
   7   0   8     2275.85     2379.08     90.55 o 
   8   0   8     1335.71     1326.33     56.72 o 
   9   0   8       24.87       20.76     18.41 o 
  -7   1   8     2137.52     2183.58    139.25 o 
  -6   1   8       50.65       73.73     11.79 o 
  -5   1   8     1067.21     1028.03     40.28 o 
  -4   1   8     2813.57     2705.69     87.31 o 
  -3   1   8      639.82      609.33     17.42 o 
  -2   1   8     2193.18     2231.41     32.69 o 
  -1   1   8     2439.52     2460.73     37.50 o 
   0   1   8       20.56       20.50      3.49 o 
   1   1   8      223.45      215.45     11.79 o 
   2   1   8     2202.69     2241.08     35.26 o 
   3   1   8      893.03      877.60     24.04 o 
   4   1   8      148.74      143.24     18.56 o 
   5   1   8       53.51       63.31     10.84 o 
   6   1   8     2136.60     2262.71     63.27 o 
   7   1   8      978.03     1024.90     42.56 o 
   8   1   8       84.86       57.27     16.95 o 
   9   1   8     1286.34     1309.25     70.12 o 
  -7   2   8       24.38        7.25     15.07 o 
  -6   2   8      730.58      755.63     44.01 o 
  -5   2   8      296.81      306.18     28.13 o 
  -4   2   8     2050.45     2007.11     74.53 o 
  -3   2   8     3781.96     3642.75     85.02 o 
  -2   2   8       63.19       62.45      4.53 o 
  -1   2   8     8457.51     8291.22     74.28 o 
   0   2   8     6149.83     5920.97     58.50 o 
   1   2   8      111.63      124.14      6.73 o 
   2   2   8      267.44      247.87     10.81 o 
   3   2   8      241.19      261.71     12.92 o 
   4   2   8      545.34      541.78     19.70 o 
   5   2   8     1764.78     1829.21     47.77 o 
   6   2   8      648.30      676.61     33.77 o 
   7   2   8      396.42      371.15     22.07 o 
   8   2   8      445.61      461.88     33.66 o 
   9   2   8        1.00        1.20     10.33 o 
  -6   3   8      825.91      777.23     76.15 o 
  -5   3   8      270.69      284.59     38.59 o 
  -4   3   8     3046.22     2893.75    110.78 o 
  -3   3   8     1093.17     1054.35     21.64 o 
  -2   3   8     3973.00     3991.25     57.64 o 
  -1   3   8     2361.48     2306.81     27.17 o 
   0   3   8     3632.37     3556.06     37.40 o 
   1   3   8     3574.50     3675.49     42.05 o 
   2   3   8       65.00       74.56      6.39 o 
   3   3   8     6629.96     6630.83     81.25 o 
   4   3   8     1470.73     1498.65     36.55 o 
   5   3   8      244.85      262.21     20.69 o 
   6   3   8      419.69      462.17     23.36 o 
   7   3   8      196.03      209.02     16.73 o 
   8   3   8        3.84       -4.99      6.26 o 
   9   3   8      489.92      455.20     33.59 o 
  -6   4   8      212.59      246.50     45.30 o 
  -5   4   8      679.34      719.19     43.40 o 
  -4   4   8      159.42      157.24     14.04 o 
  -3   4   8     2777.65     2684.46     74.67 o 
  -2   4   8     2733.79     2566.04     52.71 o 
  -1   4   8     2854.18     2755.04     30.56 o 
   0   4   8     3412.64     3373.70     35.96 o 
   1   4   8     1466.05     1457.43     22.40 o 
   2   4   8     4263.44     4278.85     47.64 o 
   3   4   8      769.64      779.69     21.88 o 
   4   4   8     4418.86     4282.63    107.88 o 
   5   4   8     7263.63     7314.78    103.03 o 
   6   4   8      456.40      500.08     24.11 o 
   7   4   8     1030.77      995.51     36.45 o 
   8   4   8      255.96      268.98     20.02 o 
  -6   5   8       24.39       11.12     12.64 o 
  -5   5   8     1013.35     1070.28     83.17 o 
  -4   5   8     2503.17     2564.04     79.28 o 
  -3   5   8       21.06       22.88      6.17 o 
  -2   5   8      138.81      151.04      9.19 o 
  -1   5   8     1369.57     1313.47     27.06 o 
   0   5   8      250.66      250.86     15.07 o 
   1   5   8      190.95      214.70     10.16 o 
   2   5   8      467.61      463.51     17.39 o 
   3   5   8     5091.77     5194.19     99.90 o 
   4   5   8     1946.09     2046.57     44.79 o 
   5   5   8       76.68       83.05      9.27 o 
   6   5   8     2256.88     2345.70     49.11 o 
   7   5   8       58.94       39.45      8.34 o 
   8   5   8     1253.65     1203.04     45.18 o 
  -5   6   8        1.08       -9.39     12.37 o 
  -4   6   8     1791.76     1770.72     55.76 o 
  -3   6   8     2444.24     2492.78     76.59 o 
  -2   6   8      733.26      696.29     20.91 o 
  -1   6   8      901.02      878.80     23.07 o 
   0   6   8      413.99      405.37     20.12 o 
   1   6   8       18.78       27.98      4.43 o 
   2   6   8      536.53      559.02     22.61 o 
   3   6   8     2034.55     2038.57     52.50 o 
   4   6   8      197.73      176.38     18.54 o 
   5   6   8     1487.78     1510.96     36.78 o 
   6   6   8       26.84       26.15      6.24 o 
   7   6   8     1661.76     1593.98     58.23 o 
   8   6   8      214.07      172.62     17.89 o 
  -5   7   8      634.90      638.31     65.63 o 
  -4   7   8     1349.07     1275.70     48.37 o 
  -3   7   8      746.34      799.36     31.41 o 
  -2   7   8      258.41      269.05     18.34 o 
  -1   7   8        1.58       -2.23      3.23 o 
   0   7   8     2459.52     2681.11     68.45 o 
   1   7   8     1400.83     1433.46     43.61 o 
   2   7   8     1365.96     1200.80     38.96 o 
   3   7   8     1983.80     2039.91     53.25 o 
   4   7   8      249.14      237.41     16.11 o 
   5   7   8       93.33      103.25     13.42 o 
   6   7   8      122.11      153.34     17.40 o 
   7   7   8        6.35        4.10      8.13 o 
  -4   8   8       24.20       61.43     22.76 o 
  -3   8   8     1068.67     1067.59     60.16 o 
  -2   8   8      464.45      402.22     27.54 o 
  -1   8   8      619.34      602.61     33.28 o 
   0   8   8     1181.68     1233.30     38.08 o 
   1   8   8      845.09      930.81     34.86 o 
   2   8   8     3126.85     3200.51     68.06 o 
   3   8   8     1334.88     1316.36     46.62 o 
   4   8   8      536.48      544.95     24.12 o 
   5   8   8      540.56      507.18     28.32 o 
   6   8   8       35.76       38.27     18.03 o 
   7   8   8      670.45      665.62     49.03 o 
  -3   9   8      106.32      103.87     15.77 o 
  -2   9   8       13.44       18.40     13.69 o 
  -1   9   8      960.24     1007.11     45.74 o 
   0   9   8      770.16      829.37     48.46 o 
   1   9   8     2101.63     2235.43     80.82 o 
   2   9   8      803.57      794.22     46.79 o 
   3   9   8     1829.08     1841.57     63.15 o 
   4   9   8       88.07       74.63     12.76 o 
   5   9   8      232.04      210.10     23.69 o 
   6   9   8     1776.77     1712.46    133.93 o 
  -2  10   8      464.16      405.31     30.79 o 
  -1  10   8      212.17      223.07     23.24 o 
   0  10   8     2381.30     2447.82    133.00 o 
   1  10   8       11.86       12.04      9.04 o 
   2  10   8      180.32      143.33     21.52 o 
   3  10   8      886.43      965.79     55.72 o 
   4  10   8      347.13      401.56     36.43 o 
   5  10   8      486.57      439.12     39.27 o 
  -1  11   8      554.49      546.72     52.94 o 
   0  11   8      897.32      828.51     75.08 o 
   1  11   8     1087.00      990.28     58.36 o 
   2  11   8      991.67      916.49     57.00 o 
   3  11   8      170.58      164.63     33.70 o 
   4  11   8      145.77      123.62     31.17 o 
  -1 -10   9      737.61      732.29     90.99 o 
   0 -10   9     1368.82     1174.09     86.90 o 
   1 -10   9     1228.27      971.21     81.41 o 
  -3  -9   9      529.54      477.75     31.59 o 
  -2  -9   9      368.79      371.57     24.82 o 
  -1  -9   9      260.73      236.11     19.79 o 
   0  -9   9      259.16      295.22     24.77 o 
   1  -9   9       20.48       26.70      9.09 o 
   2  -9   9     1639.67     1596.03     60.25 o 
   3  -9   9      155.33      121.68     18.34 o 
  -4  -8   9     1756.36     1661.79     68.51 o 
  -3  -8   9      288.50      254.78     21.23 o 
  -2  -8   9      546.59      535.16     28.43 o 
  -1  -8   9      728.94      778.02     34.15 o 
   0  -8   9        1.39       -5.78      6.39 o 
   1  -8   9        4.97        9.46      7.45 o 
   2  -8   9      142.84      153.13     18.61 o 
   3  -8   9     1563.96     1554.18     59.26 o 
   4  -8   9      709.84      681.81     69.04 o 
   5  -8   9       96.19       68.65     26.59 o 
  -4  -7   9     1515.10     1450.43     48.68 o 
  -3  -7   9     1935.65     1992.53     56.28 o 
  -2  -7   9      164.98      171.60     15.88 o 
  -1  -7   9      378.05      380.32     25.28 o 
   0  -7   9      646.72      608.39     32.07 o 
   1  -7   9        0.29        8.11      5.92 o 
   2  -7   9      801.39      850.90     39.88 o 
   3  -7   9      198.93      218.32     23.89 o 
   4  -7   9       13.48        3.68      9.18 o 
   5  -7   9      577.59      564.55     47.13 o 
   6  -7   9        0.92       10.19     16.16 o 
  -5  -6   9      364.33      358.06     28.68 o 
  -4  -6   9     2743.17     2765.62     77.14 o 
  -3  -6   9      309.24      321.50     21.22 o 
  -2  -6   9     1309.94     1339.56     42.45 o 
  -1  -6   9     1255.76     1358.60     45.57 o 
   0  -6   9     2131.03     2257.03     60.93 o 
   1  -6   9     2584.02     2550.48     76.25 o 
   2  -6   9      334.08      316.23     19.28 o 
   3  -6   9     3772.15     3746.55     88.03 o 
   4  -6   9     1017.79      975.31     57.07 o 
   5  -6   9      110.63       95.11     20.57 o 
   6  -6   9      302.67      299.10     35.41 o 
  -6  -5   9      264.89      269.24     48.90 o 
  -5  -5   9      701.91      740.27     54.77 o 
  -4  -5   9       72.74       81.82     11.05 o 
  -3  -5   9      538.36      554.17     25.96 o 
  -2  -5   9      831.61      853.67     27.76 o 
  -1  -5   9      728.24      713.21     30.68 o 
   0  -5   9     2455.15     2338.79     45.82 o 
   1  -5   9      984.56      959.38     32.73 o 
   2  -5   9     6201.78     6223.17     97.20 o 
   3  -5   9     1259.84     1211.18     48.01 o 
   4  -5   9      928.02     1032.29     44.17 o 
   5  -5   9     1894.67     1788.80     79.97 o 
   6  -5   9        3.68       19.89     12.33 o 
   7  -5   9     1643.21     1612.38     82.85 o 
  -6  -4   9        4.49      -13.70     15.73 o 
  -5  -4   9      286.57      315.96     54.59 o 
  -4  -4   9     3043.40     3048.33     76.96 o 
  -3  -4   9      373.08      395.60     23.23 o 
  -2  -4   9        7.32        6.76      3.85 o 
  -1  -4   9      982.83      971.32     30.40 o 
   0  -4   9      392.18      390.40     25.76 o 
   1  -4   9     1579.40     1591.85     40.39 o 
   2  -4   9     1292.63     1250.07     36.55 o 
   3  -4   9     4063.44     4242.13     92.09 o 
   4  -4   9     1283.39     1252.55     53.31 o 
   5  -4   9      132.37      122.88     15.21 o 
   6  -4   9     2565.61     2684.81     93.95 o 
   7  -4   9       11.33       28.15     14.88 o 
  -6  -3   9     1538.93     1680.76     98.59 o 
  -5  -3   9      269.29      275.39     31.57 o 
  -4  -3   9      298.98      311.25     21.81 o 
  -3  -3   9     1133.77     1214.58     38.52 o 
  -2  -3   9       31.94       33.24      4.62 o 
  -1  -3   9     1023.52     1008.84     25.27 o 
   0  -3   9     2462.91     2442.76     42.03 o 
   1  -3   9      199.26      220.85     18.49 o 
   2  -3   9      368.38      366.93     21.90 o 
   3  -3   9      384.03      371.53     20.29 o 
   4  -3   9       21.55       19.17      5.98 o 
   5  -3   9      907.92      904.20     33.62 o 
   6  -3   9       15.88       19.91      7.34 o 
   7  -3   9     3574.95     3699.41    124.53 o 
   8  -3   9     1082.74     1027.68     92.16 o 
  -6  -2   9       19.60       44.63     14.68 o 
  -5  -2   9      385.48      418.95     37.04 o 
  -4  -2   9     2559.29     2593.11     54.52 o 
  -3  -2   9     1194.79     1287.09     41.81 o 
  -2  -2   9     2245.69     2263.35     40.20 o 
  -1  -2   9      288.72      287.27      9.76 o 
   0  -2   9     2078.03     2055.16     60.19 o 
   1  -2   9     3180.25     3073.89     81.50 o 
   2  -2   9     1882.05     1878.97     41.04 o 
   3  -2   9      582.57      545.66     24.60 o 
   4  -2   9        3.31        6.57      5.60 o 
   5  -2   9       17.47       12.14      5.92 o 
   6  -2   9      274.26      321.07     23.93 o 
   7  -2   9        1.32       15.45      9.79 o 
   8  -2   9        4.28       20.39     17.83 o 
  -6  -1   9      257.26      280.11     61.08 o 
  -5  -1   9     1270.67     1323.05     51.14 o 
  -4  -1   9       15.13        6.85      5.37 o 
  -3  -1   9     1382.19     1392.69     40.50 o 
  -2  -1   9        5.59        9.23      3.13 o 
  -1  -1   9     5092.19     5244.25     75.16 o 
   0  -1   9     7960.67     7956.27     86.05 o 
   1  -1   9      255.06      248.26     14.30 o 
   2  -1   9     3559.82     3426.83     52.29 o 
   3  -1   9       98.87       94.35      7.96 o 
   4  -1   9      693.01      705.92     36.16 o 
   5  -1   9     2383.06     2383.83     72.34 o 
   6  -1   9      623.38      625.12     33.28 o 
   7  -1   9      537.75      567.23     31.82 o 
   8  -1   9      239.56      265.14     33.91 o 
  -6   0   9      300.10      234.05     27.15 o 
  -5   0   9      108.89      102.06     14.63 o 
  -4   0   9     2700.59     2694.95     69.44 o 
  -3   0   9        1.53        7.19      2.57 o 
  -2   0   9      850.76      846.58     17.24 o 
  -1   0   9     2997.96     2905.01     56.41 o 
   0   0   9     1430.91     1452.13     32.44 o 
   1   0   9     3233.42     3201.18     51.60 o 
   2   0   9      274.85      281.83     11.56 o 
   3   0   9     5158.30     5123.36     65.20 o 
   4   0   9     1091.19     1076.85     48.48 o 
   5   0   9      258.74      244.96     17.35 o 
   6   0   9     3250.10     3325.96     81.67 o 
   7   0   9      398.10      357.17     25.76 o 
   8   0   9       40.33       51.58     33.72 o 
  -6   1   9      541.04      527.57     31.27 o 
  -5   1   9      229.81      248.83     20.56 o 
  -4   1   9      757.42      739.13     21.46 o 
  -3   1   9     2992.06     3153.82     74.16 o 
  -2   1   9     1179.50     1138.94     27.97 o 
  -1   1   9      588.93      563.01     18.53 o 
   0   1   9     5591.70     5583.07     71.77 o 
   1   1   9      225.34      220.33     10.83 o 
   2   1   9      329.13      348.15     11.44 o 
   3   1   9      241.00      233.45     14.14 o 
   4   1   9     1536.05     1413.15     70.15 o 
   5   1   9     6930.48     6955.44    123.93 o 
   6   1   9     1053.21     1072.96     44.32 o 
   7   1   9     2539.97     2560.40     80.64 o 
   8   1   9     1044.68      965.37     80.68 o 
  -6   2   9      247.99      250.00     46.31 o 
  -5   2   9      693.26      662.58     32.18 o 
  -4   2   9     1670.45     1675.87     47.54 o 
  -3   2   9     2619.74     2815.67     59.75 o 
  -2   2   9     3162.58     2995.99     58.91 o 
  -1   2   9     1351.56     1330.70     34.00 o 
   0   2   9     1394.52     1333.15     28.02 o 
   1   2   9      206.75      211.39      8.37 o 
   2   2   9      947.43      943.52     32.21 o 
   3   2   9     1465.42     1427.92     40.99 o 
   4   2   9      968.86      922.75     33.44 o 
   5   2   9       55.41       53.25      9.51 o 
   6   2   9     1951.17     2008.08     62.35 o 
   7   2   9       94.70       79.32     13.43 o 
   8   2   9      373.46      350.23     33.31 o 
  -6   3   9      633.81      620.83     70.28 o 
  -5   3   9       39.24       23.57     23.90 o 
  -4   3   9     2300.05     2252.86     55.55 o 
  -3   3   9     3885.67     3763.13    138.13 o 
  -2   3   9      103.00       95.76      5.74 o 
  -1   3   9     1218.50     1153.84     22.50 o 
   0   3   9     1224.54     1215.67     24.50 o 
   1   3   9      924.01      908.71     19.04 o 
   2   3   9     2272.22     2185.60     33.17 o 
   3   3   9     1003.98     1067.00     28.58 o 
   4   3   9      648.70      674.53     32.94 o 
   5   3   9     2250.45     2290.70     65.05 o 
   6   3   9     1114.94     1088.68     56.76 o 
   7   3   9      466.46      470.15     25.52 o 
   8   3   9        1.35        0.62      6.28 o 
  -6   4   9        2.46       40.25     19.64 o 
  -5   4   9       51.90       74.71     15.83 o 
  -4   4   9     2376.28     2434.99     82.63 o 
  -3   4   9      215.17      199.07      8.77 o 
  -2   4   9      568.93      543.89     13.29 o 
  -1   4   9      136.00      131.42      8.59 o 
   0   4   9     2969.48     3021.55     36.51 o 
   1   4   9     1058.68     1091.53     21.00 o 
   2   4   9       12.04       15.95      3.61 o 
   3   4   9     6167.04     6075.46    102.11 o 
   4   4   9     1353.43     1289.63     42.41 o 
   5   4   9        1.15        4.61      4.57 o 
   6   4   9     1413.65     1398.09     42.21 o 
   7   4   9        0.54        5.29      6.29 o 
   8   4   9       94.30       73.26     12.07 o 
  -5   5   9      215.05      223.12     39.72 o 
  -4   5   9      102.63      103.18     13.65 o 
  -3   5   9     2155.38     2232.27     61.34 o 
  -2   5   9      700.70      653.30     27.19 o 
  -1   5   9     1093.50     1052.53     37.45 o 
   0   5   9     1030.11      978.00     18.86 o 
   1   5   9      457.62      445.77     15.38 o 
   2   5   9     2180.84     2180.33     55.56 o 
   3   5   9      982.26      987.04     19.69 o 
   4   5   9     1079.39     1086.97     31.88 o 
   5   5   9     1231.02     1252.72     35.80 o 
   6   5   9       71.93       66.03      9.31 o 
   7   5   9     1974.50     1989.51     65.90 o 
   8   5   9      101.24      106.68     16.24 o 
  -5   6   9      483.73      519.65     60.12 o 
  -4   6   9     1778.82     1796.01     57.96 o 
  -3   6   9       92.76      111.68     14.17 o 
  -2   6   9      440.93      481.15     22.75 o 
  -1   6   9      953.21      909.42     26.01 o 
   0   6   9      630.97      562.99     28.65 o 
   1   6   9     1235.92     1228.22     27.89 o 
   2   6   9     1002.99      967.38     26.83 o 
   3   6   9      162.80      181.30     12.48 o 
   4   6   9      411.01      403.61     26.12 o 
   5   6   9        4.88       -1.48      6.22 o 
   6   6   9     1267.28     1273.28     50.56 o 
   7   6   9        0.46        5.61      8.05 o 
   8   6   9      452.19      399.95     30.66 o 
  -4   7   9      394.51      380.88     33.16 o 
  -3   7   9     1476.01     1414.62     64.16 o 
  -2   7   9      120.50      108.65     11.49 o 
  -1   7   9      146.83      181.88     17.88 o 
   0   7   9     2362.27     2546.95     67.69 o 
   1   7   9      427.62      446.45     22.50 o 
   2   7   9     1219.94     1214.95     37.60 o 
   3   7   9     2437.70     2551.04     71.79 o 
   4   7   9        2.62       14.34      6.32 o 
   5   7   9       43.66       54.21     18.50 o 
   6   7   9       16.01        9.81     10.48 o 
   7   7   9      947.25      872.18     38.60 o 
  -4   8   9     1155.72     1023.82     80.46 o 
  -3   8   9      103.79       91.94     21.69 o 
  -2   8   9     1567.15     1590.20     56.31 o 
  -1   8   9      187.18      179.70     18.91 o 
   0   8   9     3220.59     3305.40     68.30 o 
   1   8   9     2881.14     3008.40     63.48 o 
   2   8   9      305.45      321.59     21.11 o 
   3   8   9      699.01      671.99     35.62 o 
   4   8   9      722.30      719.01     33.07 o 
   5   8   9       99.94       94.93     15.24 o 
   6   8   9      799.80      765.48     50.74 o 
   7   8   9      175.58      190.69     28.16 o 
  -3   9   9      783.02      724.84     40.24 o 
  -2   9   9        0.74        6.40     10.76 o 
  -1   9   9      162.37      161.69     19.26 o 
   0   9   9     2148.25     2189.83     76.75 o 
   1   9   9      389.66      409.82     29.27 o 
   2   9   9     1803.07     1815.46     73.38 o 
   3   9   9      415.65      436.09     36.22 o 
   4   9   9     2202.04     2280.55    148.09 o 
   5   9   9      619.08      600.72     35.56 o 
   6   9   9        1.82       15.18     10.71 o 
  -1  10   9      821.65      747.37     42.27 o 
   0  10   9       88.46       96.37     16.31 o 
   1  10   9      853.61      848.38     52.24 o 
   2  10   9       74.40       95.86     18.14 o 
   3  10   9      194.07      212.88     26.95 o 
   4  10   9      105.22       83.14     17.71 o 
   5  10   9      415.31      300.34     47.18 o 
   1  11   9       30.90       31.48     18.04 o 
   2  11   9      209.62      144.90     32.98 o 
   3  11   9       42.98       46.06     20.87 o 
  -2  -9  10      131.17      139.97     23.69 o 
  -1  -9  10     1131.04     1082.05     61.36 o 
   0  -9  10      444.97      435.75     30.63 o 
   1  -9  10      498.13      458.15     32.33 o 
   2  -9  10       48.40       37.00     13.42 o 
  -3  -8  10      477.24      406.99     37.76 o 
  -2  -8  10      629.29      624.11     41.31 o 
  -1  -8  10        2.08        9.69      7.43 o 
   0  -8  10      206.85      197.93     21.96 o 
   1  -8  10        6.33        9.09      9.84 o 
   2  -8  10      546.81      536.77     39.96 o 
   3  -8  10      595.87      593.06     46.52 o 
   4  -8  10      759.91      675.79     69.40 o 
  -4  -7  10     1145.50     1081.22     62.34 o 
  -3  -7  10       41.47       23.99      9.91 o 
  -2  -7  10      424.78      422.22     24.58 o 
  -1  -7  10      554.30      536.74     30.72 o 
   0  -7  10      272.70      309.16     33.28 o 
   1  -7  10       56.87       85.03     12.90 o 
   2  -7  10      689.98      652.99     35.70 o 
   3  -7  10      491.91      542.52     66.05 o 
   4  -7  10      515.86      520.00     46.78 o 
   5  -7  10       18.23        1.71     14.70 o 
  -5  -6  10      232.01      217.39     44.38 o 
  -4  -6  10     1096.38     1078.78     50.14 o 
  -3  -6  10     1468.77     1537.44     59.69 o 
  -2  -6  10      130.21      123.85     13.34 o 
  -1  -6  10     2009.02     2056.20     67.20 o 
   0  -6  10      640.28      666.27     32.42 o 
   1  -6  10      135.67      162.90     16.77 o 
   2  -6  10     1401.66     1373.54     49.74 o 
   3  -6  10      738.65      750.67     60.10 o 
   4  -6  10       52.09       65.77     23.92 o 
   5  -6  10       44.50       24.31     31.85 o 
   6  -6  10       86.27      106.69     30.50 o 
  -5  -5  10      133.85      156.08     27.11 o 
  -4  -5  10     1654.45     1584.57     99.07 o 
  -3  -5  10        5.67       -2.26      5.16 o 
  -2  -5  10      324.05      323.78     19.77 o 
  -1  -5  10      255.83      253.00     16.81 o 
   0  -5  10     4397.42     4466.27     78.00 o 
   1  -5  10     2826.47     2776.23     81.87 o 
   2  -5  10      141.72      144.07     17.39 o 
   3  -5  10     2597.42     2725.88     76.72 o 
   4  -5  10      328.39      355.20     26.76 o 
   5  -5  10       36.87        9.10      9.87 o 
   6  -5  10      318.43      324.71     36.81 o 
  -5  -4  10     1144.59     1148.34     67.82 o 
  -4  -4  10        1.18        3.71      6.18 o 
  -3  -4  10      532.06      513.67     23.55 o 
  -2  -4  10      236.23      226.97     11.75 o 
  -1  -4  10      472.58      481.87     21.00 o 
   0  -4  10     2354.22     2418.16     50.51 o 
   1  -4  10       13.32       21.52      5.22 o 
   2  -4  10     2330.19     2264.40     57.28 o 
   3  -4  10      377.75      389.32     26.94 o 
   4  -4  10     1886.86     1899.74     71.38 o 
   5  -4  10     1176.46     1170.75     48.65 o 
   6  -4  10       85.86       53.05     12.15 o 
   7  -4  10      938.03     1007.84     77.20 o 
  -6  -3  10       51.39       47.29     19.29 o 
  -5  -3  10      305.89      347.28     36.27 o 
  -4  -3  10     1175.66     1228.18     65.13 o 
  -3  -3  10        0.46        6.74      4.68 o 
  -2  -3  10      504.90      508.04     16.18 o 
  -1  -3  10     2615.28     2557.55     76.04 o 
   0  -3  10     1933.98     2017.98     60.15 o 
   1  -3  10     1033.47     1041.78     42.65 o 
   2  -3  10     1090.86     1096.60     33.01 o 
   3  -3  10      302.49      310.87     18.34 o 
   4  -3  10       54.87       60.97      9.19 o 
   5  -3  10      232.59      249.02     22.03 o 
   6  -3  10     2427.71     2569.67     80.75 o 
   7  -3  10      167.50      179.19     27.87 o 
  -6  -2  10     1245.76     1221.32     68.45 o 
  -5  -2  10      174.72      178.24     25.78 o 
  -4  -2  10     1426.24     1372.72     54.04 o 
  -3  -2  10     2460.53     2538.82     80.59 o 
  -2  -2  10       90.12       92.97      6.50 o 
  -1  -2  10     3267.95     3382.05     62.72 o 
   0  -2  10     3618.07     3518.89     72.95 o 
   1  -2  10      195.75      178.69     17.13 o 
   2  -2  10      129.83      136.21     10.63 o 
   3  -2  10      808.59      772.27     36.08 o 
   4  -2  10      497.63      479.25     29.44 o 
   5  -2  10      477.03      462.29     29.61 o 
   6  -2  10      792.01      842.33     40.77 o 
   7  -2  10      448.74      462.05     42.80 o 
   8  -2  10      694.73      688.54     76.85 o 
  -6  -1  10      230.77      176.25     26.73 o 
  -5  -1  10       80.59       69.96     17.43 o 
  -4  -1  10     1051.92     1077.26     46.07 o 
  -3  -1  10     1270.73     1338.06     37.66 o 
  -2  -1  10     4784.92     4835.88     67.23 o 
  -1  -1  10     1342.30     1391.59     39.28 o 
   0  -1  10     8647.39     8482.44    153.13 o 
   1  -1  10     1700.51     1741.05     46.71 o 
   2  -1  10      294.54      287.67     13.70 o 
   3  -1  10     2374.16     2369.66     50.21 o 
   4  -1  10      519.44      530.30     30.73 o 
   5  -1  10        1.70       -7.96      5.31 o 
   6  -1  10     1790.78     1907.29     62.30 o 
   7  -1  10      273.43      286.02     27.76 o 
   8  -1  10       15.23        4.44     15.00 o 
  -6   0  10     1065.80      849.89     99.35 o 
  -5   0  10      451.89      435.33     29.27 o 
  -4   0  10      265.84      235.62     20.87 o 
  -3   0  10     3608.64     3653.27     52.96 o 
  -2   0  10        0.22        3.33      4.37 o 
  -1   0  10      738.72      732.28     22.81 o 
   0   0  10     1604.52     1572.78     50.96 o 
   1   0  10      566.08      550.80     19.72 o 
   2   0  10     2848.75     2835.70     41.19 o 
   3   0  10      458.13      459.39     18.69 o 
   4   0  10     6520.23     6398.85     97.97 o 
   5   0  10     2240.78     2335.39     72.47 o 
   6   0  10     1127.32     1123.11     47.15 o 
   7   0  10      636.27      671.39     36.91 o 
   8   0  10      125.25      105.79     22.54 o 
  -6   1  10       24.71       50.35     23.80 o 
  -5   1  10      471.94      475.07     29.38 o 
  -4   1  10     1403.60     1426.66     49.94 o 
  -3   1  10      153.25      141.77     13.28 o 
  -2   1  10     2086.09     1988.74     62.66 o 
  -1   1  10     2594.58     2527.91     51.25 o 
   0   1  10     1071.96     1043.41     39.05 o 
   1   1  10      375.91      407.92     18.54 o 
   2   1  10       10.76       12.99      3.61 o 
   3   1  10     3915.07     3972.67     71.14 o 
   4   1  10      906.71      936.24     32.58 o 
   5   1  10      370.53      358.85     22.47 o 
   6   1  10     4128.58     4250.42     97.90 o 
   7   1  10      163.02      160.48     16.63 o 
   8   1  10      685.46      651.13     58.94 o 
  -6   2  10     1222.26     1235.68    103.14 o 
  -5   2  10       90.21       88.16     19.15 o 
  -4   2  10     1742.44     1692.17     72.65 o 
  -3   2  10     4184.29     4411.46     87.46 o 
  -2   2  10        0.30        3.52      2.59 o 
  -1   2  10       31.73       26.16      5.04 o 
   0   2  10      743.96      686.20     22.57 o 
   1   2  10      200.04      194.31     11.38 o 
   2   2  10      382.75      422.40     13.58 o 
   3   2  10     1060.31      986.78     38.74 o 
   4   2  10     1257.45     1232.26     40.61 o 
   5   2  10      231.08      231.49     18.29 o 
   6   2  10      401.36      369.68     27.48 o 
   7   2  10     1276.92     1321.79     53.51 o 
   8   2  10       53.77       53.41     13.28 o 
  -5   3  10      962.45     1022.90     58.97 o 
  -4   3  10      960.36     1041.20     45.81 o 
  -3   3  10      724.04      731.32     25.27 o 
  -2   3  10     2924.32     2849.05     88.28 o 
  -1   3  10      659.26      653.76     27.65 o 
   0   3  10     3305.86     3081.04     65.34 o 
   1   3  10     1135.37     1150.86     34.34 o 
   2   3  10       33.87       37.40      5.18 o 
   3   3  10      805.48      824.13     30.18 o 
   4   3  10     1363.60     1292.89     64.06 o 
   5   3  10      116.67      110.06     16.74 o 
   6   3  10      298.97      302.02     24.71 o 
   7   3  10       11.89       18.18      6.69 o 
   8   3  10      461.90      423.28     31.45 o 
  -5   4  10      448.88      381.25     54.80 o 
  -4   4  10       10.18        6.74      6.93 o 
  -3   4  10     2339.20     2516.14     66.30 o 
  -2   4  10        9.44       17.06      4.02 o 
  -1   4  10      111.90      101.21      6.05 o 
   0   4  10      574.86      586.44     16.11 o 
   1   4  10     2576.84     2564.98     72.57 o 
   2   4  10     4064.45     3977.77     77.61 o 
   3   4  10     3061.89     2939.37     83.11 o 
   4   4  10     1742.82     1713.44     55.78 o 
   5   4  10      231.02      220.55     20.75 o 
   6   4  10      115.22      125.09     13.16 o 
   7   4  10      727.02      719.50     32.32 o 
   8   4  10       16.76       12.70      8.06 o 
  -5   5  10      657.07      649.73     68.87 o 
  -4   5  10     1657.62     1636.62     55.23 o 
  -3   5  10      646.08      685.92     34.25 o 
  -2   5  10      756.43      779.88     34.96 o 
  -1   5  10     1408.59     1380.25     39.93 o 
   0   5  10      740.12      743.54     25.24 o 
   1   5  10     2683.42     2660.69    101.69 o 
   2   5  10      312.55      293.84     15.63 o 
   3   5  10     2626.82     2606.25     83.69 o 
   4   5  10     1757.34     1791.15     40.49 o 
   5   5  10      842.57      836.93     52.32 o 
   6   5  10     1518.81     1489.89     56.38 o 
   7   5  10       61.71       71.54     15.05 o 
   8   5  10      670.93      567.79     44.70 o 
  -4   6  10        8.55       18.78      8.79 o 
  -3   6  10     1473.65     1445.61     51.23 o 
  -2   6  10      132.57      126.91     14.55 o 
  -1   6  10      106.51      107.32     10.53 o 
   0   6  10     2206.28     2173.16     59.15 o 
   1   6  10        1.04        5.57      5.01 o 
   2   6  10     2104.74     2183.21     51.34 o 
   3   6  10     2436.66     2320.77     57.54 o 
   4   6  10     1214.74     1236.51     46.43 o 
   5   6  10      199.18      181.92     19.44 o 
   6   6  10        7.21       23.05      8.72 o 
   7   6  10     3052.98     2968.73    122.50 o 
  -4   7  10      220.80      208.44     35.39 o 
  -3   7  10      312.83      246.19     27.99 o 
  -2   7  10     2273.38     2209.55     66.44 o 
  -1   7  10      424.91      438.45     27.64 o 
   0   7  10     1011.02     1069.22     36.67 o 
   1   7  10     3000.04     3160.38     65.94 o 
   2   7  10      568.23      582.46     26.70 o 
   3   7  10      145.27      146.01     14.16 o 
   4   7  10      178.66      149.95     14.29 o 
   5   7  10      156.26      125.32     19.04 o 
   6   7  10      537.59      550.67     34.80 o 
   7   7  10      233.40      250.42     31.90 o 
  -3   8  10     1023.11      912.53     54.60 o 
  -2   8  10      699.59      620.25     38.59 o 
  -1   8  10     3091.19     3019.76     80.28 o 
   0   8  10     1543.00     1549.74     46.30 o 
   1   8  10      961.86      974.55     35.75 o 
   2   8  10     1569.07     1619.49     46.32 o 
   3   8  10      327.99      316.71     20.17 o 
   4   8  10      599.88      601.46     36.11 o 
   5   8  10      291.54      269.42     35.74 o 
   6   8  10      223.10      226.13     30.48 o 
  -2   9  10     1340.62     1279.64     53.61 o 
  -1   9  10      333.59      330.31     26.80 o 
   0   9  10      995.26     1027.28     47.09 o 
   1   9  10     1005.35     1030.79     52.28 o 
   2   9  10      259.78      279.53     24.92 o 
   3   9  10     1340.52     1411.22     56.68 o 
   4   9  10      162.80      166.71     24.33 o 
   5   9  10      830.55      767.66     50.81 o 
   0  10  10     1290.75     1389.05     87.65 o 
   1  10  10        0.79       -7.17      8.28 o 
   2  10  10      204.08      183.38     22.33 o 
   3  10  10      114.68      142.00     30.55 o 
   4  10  10     1666.91     1505.81    100.63 o 
  -2  -8  11        2.45      -11.94     18.19 o 
  -1  -8  11      666.75      691.31     61.78 o 
   0  -8  11      399.32      382.31     37.85 o 
   1  -8  11     1098.14     1040.44    101.11 o 
   2  -8  11        0.41        8.84     19.75 o 
   3  -8  11     1738.31     1440.61    102.21 o 
  -3  -7  11     1273.12     1228.15     68.02 o 
  -2  -7  11       83.93       89.35     15.86 o 
  -1  -7  11       27.96       15.72     10.45 o 
   0  -7  11     1042.79     1049.19     60.60 o 
   1  -7  11        5.90       23.75     11.72 o 
   2  -7  11      436.44      423.21     30.06 o 
   3  -7  11      475.23      435.53     40.50 o 
   4  -7  11      332.70      304.80     49.21 o 
  -4  -6  11     1060.77     1081.52     97.52 o 
  -3  -6  11      354.66      336.26     29.09 o 
  -2  -6  11      585.41      584.98     36.62 o 
  -1  -6  11      609.61      571.00     43.70 o 
   0  -6  11     2830.06     2872.45    100.38 o 
   1  -6  11     2189.92     2053.31     70.46 o 
   2  -6  11      453.89      503.06     41.94 o 
   3  -6  11       92.98      104.24     20.62 o 
   4  -6  11       37.70       15.25     13.18 o 
   5  -6  11       26.44       37.72     14.10 o 
  -4  -5  11        1.50      -19.82     13.21 o 
  -3  -5  11     1661.09     1503.82     68.51 o 
  -2  -5  11      134.43      160.97     18.87 o 
  -1  -5  11     1876.00     1956.43     65.38 o 
   0  -5  11     2045.18     2040.29     79.11 o 
   1  -5  11      587.83      564.84     34.16 o 
   2  -5  11     1585.98     1625.05     77.68 o 
   3  -5  11     1061.48     1109.35     49.22 o 
   4  -5  11      898.25      900.12     44.64 o 
   5  -5  11      266.50      233.83     23.35 o 
   6  -5  11      138.96      162.59     38.25 o 
  -5  -4  11        4.76       19.64     16.08 o 
  -4  -4  11     1598.73     1589.70     79.89 o 
  -3  -4  11        3.27        3.03      6.29 o 
  -2  -4  11      684.00      677.22     32.28 o 
  -1  -4  11     1197.67     1246.22     49.92 o 
   0  -4  11     2135.92     2099.39     45.47 o 
   1  -4  11     3641.88     3907.33     93.64 o 
   2  -4  11      225.96      212.38     20.94 o 
   3  -4  11     2555.76     2638.85     76.38 o 
   4  -4  11      544.21      569.34     34.91 o 
   5  -4  11      409.38      413.96     44.27 o 
   6  -4  11     3987.27     3994.54    133.88 o 
  -5  -3  11       70.56       69.09     18.10 o 
  -4  -3  11        5.83        5.16      8.10 o 
  -3  -3  11     2703.29     2749.52     90.74 o 
  -2  -3  11        3.96        1.97      3.66 o 
  -1  -3  11       69.79       75.27      9.81 o 
   0  -3  11     2716.89     2713.71     74.11 o 
   1  -3  11        1.35       -2.58      6.30 o 
   2  -3  11      377.15      384.84     19.97 o 
   3  -3  11      477.32      475.77     30.67 o 
   4  -3  11     2915.09     3134.94     83.76 o 
   5  -3  11     1436.74     1522.94     66.05 o 
   6  -3  11      195.83      180.57     20.61 o 
  -5  -2  11      515.71      464.97     42.20 o 
  -4  -2  11      574.49      601.33     36.88 o 
  -3  -2  11     2226.13     2207.81     55.17 o 
  -2  -2  11     2900.36     3068.60     54.27 o 
  -1  -2  11     1730.53     1811.27     55.41 o 
   0  -2  11      384.23      357.07     20.82 o 
   1  -2  11     2288.81     2288.20     66.85 o 
   2  -2  11      109.26      117.43      9.31 o 
   3  -2  11      293.79      329.39     25.17 o 
   4  -2  11      284.77      292.26     24.27 o 
   5  -2  11       52.21       37.77     10.32 o 
   6  -2  11     2770.44     2868.45     81.54 o 
   7  -2  11      379.97      335.23     38.65 o 
  -5  -1  11        5.70        7.44     10.65 o 
  -4  -1  11      629.09      644.93     36.80 o 
  -3  -1  11     3699.68     3737.07     71.05 o 
  -2  -1  11      815.01      843.14     23.31 o 
  -1  -1  11     1617.27     1665.07     42.93 o 
   0  -1  11     1303.99     1332.01     40.04 o 
   1  -1  11     2648.51     2666.81     75.25 o 
   2  -1  11      443.94      443.93     28.32 o 
   3  -1  11      404.73      395.50     19.26 o 
   4  -1  11      978.36     1034.36     45.21 o 
   5  -1  11      622.37      625.05     35.96 o 
   6  -1  11      605.22      591.16     35.56 o 
   7  -1  11      311.13      305.86     36.22 o 
  -5   0  11      177.90      156.61     18.76 o 
  -4   0  11     1091.51     1188.81     48.86 o 
  -3   0  11      408.61      420.67     28.01 o 
  -2   0  11     1906.85     1892.24     55.30 o 
  -1   0  11      904.84      920.88     27.13 o 
   0   0  11      931.81      925.14     31.12 o 
   1   0  11     1737.13     1769.58     47.52 o 
   2   0  11      777.09      815.56     32.56 o 
   3   0  11     3023.48     3001.79     82.83 o 
   4   0  11     2072.50     1899.03     63.43 o 
   5   0  11      219.83      209.46     24.21 o 
   6   0  11     1373.90     1373.57     54.61 o 
   7   0  11       97.51      106.03     19.28 o 
  -5   1  11       54.33       58.05     16.11 o 
  -4   1  11        3.25       15.63      9.68 o 
  -3   1  11     2849.35     2949.34    104.90 o 
  -2   1  11      490.72      542.95     23.76 o 
  -1   1  11      120.43      110.30      9.38 o 
   0   1  11      384.36      364.96     23.94 o 
   1   1  11     1027.62      987.57     30.39 o 
   2   1  11     1088.46     1040.38     40.81 o 
   3   1  11     1623.48     1526.25     59.28 o 
   4   1  11     2659.08     2595.31     78.17 o 
   5   1  11     2079.05     2099.26     58.04 o 
   6   1  11       10.37       11.47      5.60 o 
   7   1  11     1747.29     1768.59     56.27 o 
  -5   2  11     1508.55     1516.85    132.89 o 
  -4   2  11      672.44      643.62     62.54 o 
  -3   2  11       46.62       64.84     11.03 o 
  -2   2  11      432.22      496.21     36.37 o 
  -1   2  11     1819.01     1709.81     98.70 o 
   0   2  11      664.86      578.90     35.85 o 
   1   2  11     1627.87     1686.43     46.17 o 
   2   2  11      536.83      531.36     12.24 o 
   3   2  11      851.45      857.48     33.98 o 
   4   2  11     2046.94     2176.22     57.72 o 
   5   2  11      141.30      180.17     16.93 o 
   6   2  11      920.83      976.23     67.55 o 
   7   2  11       24.30       28.68      9.66 o 
   8   2  11     1484.98     1202.58     88.00 o 
  -5   3  11       21.61       15.74     25.63 o 
  -4   3  11      412.96      462.34     39.33 o 
  -3   3  11     2043.83     2275.99     84.39 o 
  -2   3  11      166.76      173.10     12.59 o 
  -1   3  11      528.38      557.16     23.54 o 
   0   3  11     1000.57      951.47     57.30 o 
   1   3  11      480.96      453.52     19.05 o 
   2   3  11     1804.78     1814.18     39.63 o 
   3   3  11     3855.15     3783.39     88.15 o 
   4   3  11       15.59       -2.83     11.69 o 
   5   3  11      281.02      257.61     23.35 o 
   6   3  11      148.23      143.26     17.91 o 
   7   3  11     1082.57      963.46     44.11 o 
  -5   4  11      724.01      705.75     76.11 o 
  -4   4  11     1171.37     1126.20     61.50 o 
  -3   4  11      193.22      197.54     18.87 o 
  -2   4  11     1026.84     1096.71     44.69 o 
  -1   4  11       54.48       47.73      5.77 o 
   0   4  11     1804.49     1701.06     31.02 o 
   1   4  11     4897.71     4642.76    103.10 o 
   2   4  11       54.16       63.44      6.53 o 
   3   4  11     1547.99     1461.43     37.20 o 
   4   4  11      965.40      994.47     44.39 o 
   5   4  11       17.65       12.97      7.36 o 
   6   4  11      295.26      279.64     24.78 o 
   7   4  11      128.52      105.20     16.95 o 
  -4   5  11       85.70       71.62     18.73 o 
  -3   5  11     1885.54     1829.60     58.98 o 
  -2   5  11       38.61       44.98     10.43 o 
  -1   5  11     1447.30     1400.25     46.70 o 
   0   5  11     1765.07     1720.36     47.99 o 
   1   5  11     2174.51     2216.84     50.36 o 
   2   5  11     2472.74     2434.90     90.87 o 
   3   5  11      691.80      680.47     24.67 o 
   4   5  11     1070.02     1135.80     50.48 o 
   5   5  11     1008.38     1069.53     47.69 o 
   6   5  11       20.01       10.93      6.32 o 
   7   5  11     1521.10     1440.27     59.30 o 
  -4   6  11      802.53      696.10     68.80 o 
  -3   6  11       29.31       38.14     12.25 o 
  -2   6  11      653.60      684.65     44.70 o 
  -1   6  11      889.21      839.07     42.31 o 
   0   6  11      279.56      269.66     17.84 o 
   1   6  11     2777.83     2977.25     62.84 o 
   2   6  11        0.63        5.12      5.22 o 
   3   6  11      765.60      741.05     30.73 o 
   4   6  11      185.24      239.03     18.24 o 
   5   6  11     1928.34     2055.94    117.57 o 
   6   6  11     1809.19     1739.67     90.19 o 
   7   6  11       67.05       38.29     25.68 o 
  -3   7  11      584.79      470.43     42.01 o 
  -2   7  11      448.71      379.44     35.14 o 
  -1   7  11     1124.26     1024.75     57.45 o 
   0   7  11     2414.55     2523.67     59.66 o 
   1   7  11        0.62        6.19      5.50 o 
   2   7  11       51.33       54.91      9.33 o 
   3   7  11      774.81      814.32     33.21 o 
   4   7  11      313.38      318.07     21.26 o 
   5   7  11      463.45      488.92     28.10 o 
   6   7  11        0.12       -2.15      6.30 o 
  -2   8  11     1203.29     1068.10     61.28 o 
  -1   8  11       28.07       17.02     10.56 o 
   0   8  11      788.04      759.97     32.80 o 
   1   8  11     1292.95     1362.85     56.78 o 
   2   8  11       37.43       18.39     14.60 o 
   3   8  11      339.13      377.86     28.39 o 
   4   8  11      291.48      322.96     27.09 o 
   5   8  11      178.50      160.92     20.30 o 
  -1   9  11      688.47      660.54     51.95 o 
   0   9  11      591.01      564.10     46.22 o 
   1   9  11      562.40      559.00     35.22 o 
   2   9  11      154.65      172.00     19.82 o 
   3   9  11       17.53       15.12      8.67 o 
   4   9  11      941.10      805.48     69.06 o 
   1  -8  12      526.62      498.69     60.87 o 
  -2  -7  12      190.52      175.67     27.00 o 
  -1  -7  12      325.84      303.21     29.00 o 
   0  -7  12       23.61       13.08     12.95 o 
   1  -7  12     1263.88     1198.37     76.84 o 
   2  -7  12     1182.49      967.60     86.61 o 
   3  -7  12      500.75      471.10     59.87 o 
  -3  -6  12     1209.54     1013.42     93.99 o 
  -2  -6  12      174.90      174.81     21.32 o 
  -1  -6  12      937.73      898.98     56.38 o 
   0  -6  12     1284.64     1382.34     93.99 o 
   1  -6  12      253.89      271.48     31.77 o 
   2  -6  12       74.76       72.56     18.41 o 
   3  -6  12      677.49      636.43     50.09 o 
   4  -6  12       94.73       86.63     27.50 o 
  -3  -5  12      996.67      992.36     80.99 o 
  -2  -5  12     2365.77     2333.64     76.05 o 
  -1  -5  12       79.59       71.82     18.45 o 
   0  -5  12     1719.50     1759.85     64.38 o 
   1  -5  12     2900.02     3063.31     86.67 o 
   2  -5  12       40.42       47.66     11.61 o 
   3  -5  12      594.24      632.12     38.88 o 
   4  -5  12      104.60      121.57     18.45 o 
   5  -5  12       85.15       70.36     27.47 o 
  -4  -4  12        2.80       13.95     17.03 o 
  -3  -4  12     1648.08     1718.22     68.00 o 
  -2  -4  12       43.74       49.62     10.22 o 
  -1  -4  12     2355.78     2355.52     58.29 o 
   0  -4  12     1070.21     1094.92     52.70 o 
   1  -4  12     3383.68     3398.53     90.02 o 
   2  -4  12      778.41      747.37     41.09 o 
   3  -4  12       63.15       67.70     14.22 o 
   4  -4  12     2320.28     2325.22     97.80 o 
   5  -4  12      976.41      999.77     63.39 o 
  -4  -3  12      359.74      396.22     36.58 o 
  -3  -3  12       71.90      109.46     17.18 o 
  -2  -3  12     1845.25     1833.51     54.12 o 
  -1  -3  12     1048.91     1155.65     43.35 o 
   0  -3  12       15.07       11.34      7.94 o 
   1  -3  12      584.41      606.99     35.72 o 
   2  -3  12       13.21       11.08      8.20 o 
   3  -3  12     1865.11     1892.48     65.65 o 
   4  -3  12      600.60      586.85     36.71 o 
   5  -3  12     1658.98     1647.16     62.43 o 
   6  -3  12     1763.68     1753.32     65.39 o 
  -4  -2  12      851.08      831.11     52.18 o 
  -3  -2  12     1750.50     1812.25     65.72 o 
  -2  -2  12        0.54       -0.50      6.13 o 
  -1  -2  12      520.16      542.37     25.68 o 
   0  -2  12      479.37      555.77     27.10 o 
   1  -2  12       63.70       60.16     12.48 o 
   2  -2  12       12.72        8.63      9.55 o 
   3  -2  12      788.71      803.88     41.50 o 
   4  -2  12      825.09      877.14     43.96 o 
   5  -2  12      820.72      870.21     44.38 o 
   6  -2  12       48.25       64.31     13.14 o 
  -5  -1  12     1030.45      949.69     48.25 o 
  -4  -1  12       48.51       39.43     11.51 o 
  -3  -1  12     1142.36     1216.00     78.73 o 
  -2  -1  12     2340.41     2421.73     53.24 o 
  -1  -1  12      109.47      121.23     12.01 o 
   0  -1  12        3.16        8.07      6.93 o 
   1  -1  12      444.16      453.38     24.83 o 
   2  -1  12       34.75       27.34      7.93 o 
   3  -1  12     1016.41     1026.28     46.32 o 
   4  -1  12      891.47      955.45     47.77 o 
   5  -1  12        8.98        3.48      5.53 o 
   6  -1  12       20.76       29.24      9.66 o 
  -5   0  12      103.16       66.52     18.50 o 
  -4   0  12      233.86      198.71     20.79 o 
  -3   0  12     2293.29     2364.42     71.45 o 
  -2   0  12       42.81       35.54      6.33 o 
  -1   0  12     1240.48     1257.05     38.43 o 
   0   0  12      272.38      250.02     17.81 o 
   1   0  12     2602.90     2676.42     62.49 o 
   2   0  12     2378.37     2453.80     61.07 o 
   3   0  12      901.23      898.80     36.87 o 
   4   0  12      470.24      505.77     28.33 o 
   5   0  12      518.95      592.74     36.49 o 
   6   0  12      473.70      437.83     32.10 o 
   7   0  12      257.02      249.70     28.65 o 
  -5   1  12      719.85      627.24     65.03 o 
  -4   1  12     2091.41     2075.97     89.25 o 
  -3   1  12      215.20      210.47     19.92 o 
  -2   1  12     1409.73     1509.74     43.68 o 
  -1   1  12      510.57      498.66     20.62 o 
   0   1  12      239.47      268.32     20.43 o 
   1   1  12     1764.31     1832.88     50.40 o 
   2   1  12      381.43      401.20     29.65 o 
   3   1  12     4074.36     4180.45     84.10 o 
   4   1  12     1356.70     1336.22     46.33 o 
   5   1  12      401.72      380.79     25.25 o 
   6   1  12      773.75      770.11     36.70 o 
   7   1  12      101.83       87.83     14.85 o 
  -4   2  12      162.44      129.25     23.04 o 
  -3   2  12     2503.12     2618.62     97.26 o 
  -2   2  12      196.11      178.29     17.62 o 
  -1   2  12      443.06      403.48     38.02 o 
   0   2  12     2254.63     2342.44     79.91 o 
   1   2  12      414.09      390.09     18.73 o 
   2   2  12     1860.89     1938.88     53.04 o 
   3   2  12     1830.02     1789.30     44.57 o 
   4   2  12      796.80      838.61     36.58 o 
   5   2  12      542.48      542.66     30.02 o 
   6   2  12      169.25      140.49     20.54 o 
   7   2  12     2202.25     2145.18     90.56 o 
  -4   3  12      364.22      383.88     37.46 o 
  -3   3  12      165.68      186.75     26.10 o 
  -2   3  12     1753.46     1657.54     54.34 o 
  -1   3  12       71.66       64.73      8.66 o 
   0   3  12      947.59     1025.13     52.42 o 
   1   3  12     3428.95     3345.97    115.62 o 
   2   3  12      321.00      317.78     20.55 o 
   3   3  12      857.34      801.14     32.78 o 
   4   3  12     1027.33     1019.72     46.79 o 
   5   3  12      523.61      556.02     35.06 o 
   6   3  12      536.15      552.78     36.47 o 
   7   3  12       13.55       17.05     10.63 o 
  -4   4  12      124.48      124.42     22.29 o 
  -3   4  12      451.12      424.72     37.64 o 
  -2   4  12      971.25      985.52     41.99 o 
  -1   4  12     2583.87     2528.72     67.58 o 
   0   4  12     1486.30     1498.39     65.90 o 
   1   4  12     1240.33     1278.83     50.62 o 
   2   4  12     1853.22     1907.90     44.50 o 
   3   4  12      967.49     1009.39     33.93 o 
   4   4  12      665.10      700.10     38.74 o 
   5   4  12       22.78       31.55     10.38 o 
   6   4  12        0.90       -7.91      9.35 o 
   7   4  12      454.61      374.04     82.62 o 
  -3   5  12       59.85       41.44     12.52 o 
  -2   5  12     1986.28     1842.56    116.89 o 
  -1   5  12       26.04       21.50     27.73 o 
   0   5  12     1984.26     2053.51     75.00 o 
   1   5  12     2552.98     2629.98     95.62 o 
   2   5  12      346.27      385.77     28.03 o 
   3   5  12     1770.29     1766.78     47.92 o 
   4   5  12      219.40      200.64     16.79 o 
   5   5  12     1321.05     1386.10     56.68 o 
   6   5  12     1003.64     1010.21     69.03 o 
  -3   6  12     1037.47      897.97     52.95 o 
  -2   6  12        0.08       19.00      9.17 o 
  -1   6  12      854.13      884.92     52.71 o 
   0   6  12     1711.15     1677.46     67.13 o 
   1   6  12       78.86       72.75     13.81 o 
   2   6  12      343.41      361.39     27.64 o 
   3   6  12       19.93       13.38      6.32 o 
   4   6  12     1955.34     1949.91     54.14 o 
   5   6  12      273.13      258.49     20.59 o 
   6   6  12        0.23       -9.74     25.89 o 
  -2   7  12     3112.05     2847.68    101.67 o 
  -1   7  12      242.65      243.15     33.92 o 
   0   7  12        6.04       -9.44      8.23 o 
   1   7  12     1472.77     1526.66     58.10 o 
   2   7  12        9.51        0.84      7.40 o 
   3   7  12       86.25       66.67     17.04 o 
   4   7  12      510.62      479.53     34.25 o 
   5   7  12      559.05      536.72     29.49 o 
  -1   8  12      972.61      944.22     68.14 o 
   0   8  12      750.30      833.39     55.80 o 
   1   8  12       33.13       32.38     13.66 o 
   2   8  12      343.42      368.31     38.07 o 
   3   8  12      111.64      120.61     22.10 o 
   4   8  12      375.60      305.47     54.82 o 
  -1  -6  13      321.16      258.45     32.43 o 
   0  -6  13       47.12       52.43     16.08 o 
   1  -6  13      645.56      617.33     49.35 o 
   2  -6  13      129.68      140.30     24.84 o 
   3  -6  13       48.29       58.61     24.51 o 
  -2  -5  13      948.87      907.44     49.25 o 
  -1  -5  13     1545.22     1575.83     63.22 o 
   0  -5  13     1125.32     1147.47     60.29 o 
   1  -5  13      514.55      523.67     36.61 o 
   2  -5  13      641.30      683.94     41.38 o 
   3  -5  13      202.55      194.57     22.84 o 
   4  -5  13      344.43      261.29     31.73 o 
  -3  -4  13      246.77      218.26     31.42 o 
  -2  -4  13     2046.56     2049.74     61.78 o 
  -1  -4  13       49.45       41.11     11.93 o 
   0  -4  13      462.71      487.02     34.12 o 
   1  -4  13      363.79      407.04     47.80 o 
   2  -4  13      744.90      768.71     43.21 o 
   3  -4  13     1395.12     1458.18     60.49 o 
   4  -4  13      620.98      617.21     39.46 o 
   5  -4  13      264.88      214.36     36.70 o 
  -3  -3  13     1858.45     1934.65     89.21 o 
  -2  -3  13       55.27       43.40      9.99 o 
  -1  -3  13       53.63       50.28     10.85 o 
   0  -3  13     1637.58     1642.73     50.45 o 
   1  -3  13      578.56      621.36     38.45 o 
   2  -3  13     1100.20     1168.87     52.86 o 
   3  -3  13        9.39       20.01      8.82 o 
   4  -3  13     1677.90     1753.17     66.60 o 
   5  -3  13     1093.90     1142.04     63.11 o 
  -4  -2  13      686.53      626.97     48.30 o 
  -3  -2  13        6.82       22.97     10.00 o 
  -2  -2  13     1669.69     1720.99     52.61 o 
  -1  -2  13     1169.36     1240.82     60.86 o 
   0  -2  13      114.29      121.43     13.39 o 
   1  -2  13      408.02      451.42     26.66 o 
   2  -2  13       29.47       19.69     10.40 o 
   3  -2  13      563.29      626.27     38.11 o 
   4  -2  13     2119.32     2110.21     72.51 o 
   5  -2  13      229.91      256.62     25.59 o 
   6  -2  13     1235.71     1097.56     82.38 o 
  -4  -1  13     1045.61     1007.48     50.23 o 
  -3  -1  13     1585.58     1629.72     62.70 o 
  -2  -1  13      101.51      123.20     17.33 o 
  -1  -1  13      172.42      170.91     14.92 o 
   0  -1  13     2353.80     2343.44     59.54 o 
   1  -1  13      212.39      211.02     18.21 o 
   2  -1  13     1143.42     1144.88     42.97 o 
   3  -1  13     2021.39     2152.83     64.20 o 
   4  -1  13      109.22      102.57     16.82 o 
   5  -1  13      511.95      550.84     36.60 o 
   6  -1  13        4.31        4.21      8.96 o 
  -4   0  13      507.60      449.50     42.74 o 
  -3   0  13       54.43       62.48     12.44 o 
  -2   0  13     1552.87     1741.86     61.71 o 
  -1   0  13       19.69       20.10      7.10 o 
   0   0  13     1456.24     1498.38     46.29 o 
   1   0  13     2338.69     2624.50     64.57 o 
   2   0  13      111.82      109.90     13.41 o 
   3   0  13     1663.80     1709.01     53.67 o 
   4   0  13     3708.33     3701.98     90.19 o 
   5   0  13      112.56      105.77     14.58 o 
   6   0  13      276.42      237.07     23.50 o 
  -4   1  13       23.39       38.27     11.38 o 
  -3   1  13     1088.41     1157.01     66.53 o 
  -2   1  13        2.44        1.75      4.57 o 
  -1   1  13      421.86      421.75     22.93 o 
   0   1  13     1520.55     1573.36     47.51 o 
   1   1  13     2162.48     2248.09     59.10 o 
   2   1  13     3610.18     3641.28     79.09 o 
   3   1  13      332.29      375.90     24.86 o 
   4   1  13     2104.53     2224.56     63.21 o 
   5   1  13      327.11      331.62     30.06 o 
   6   1  13      112.95      103.37     14.80 o 
  -4   2  13      637.39      604.81     71.80 o 
  -3   2  13      394.06      419.11     56.47 o 
  -2   2  13     1257.82     1180.48     56.94 o 
  -1   2  13       69.38       72.95      9.84 o 
   0   2  13      334.21      349.07     26.99 o 
   1   2  13     3386.90     3609.08     91.31 o 
   2   2  13       42.21       47.74      9.84 o 
   3   2  13      789.02      759.94     43.01 o 
   4   2  13     1063.99     1046.22     42.45 o 
   5   2  13     1743.26     1797.22     66.78 o 
   6   2  13     1333.88     1338.27     58.74 o 
  -3   3  13      456.83      411.77     39.33 o 
  -2   3  13      305.74      311.01     24.20 o 
  -1   3  13      877.78      872.68     43.37 o 
   0   3  13     2026.76     2080.15     67.45 o 
   1   3  13       55.92       59.57     12.59 o 
   2   3  13      640.69      632.84     37.00 o 
   3   3  13      193.98      242.15     23.33 o 
   4   3  13      133.48       97.54     15.88 o 
   5   3  13      138.52      133.57     19.09 o 
   6   3  13      172.88      148.22     20.28 o 
  -3   4  13      240.98      228.70     43.14 o 
  -2   4  13     1569.76     1483.58     66.41 o 
  -1   4  13      224.08      202.22     19.29 o 
   0   4  13      688.90      593.18     42.41 o 
   1   4  13     2699.17     2870.42     81.66 o 
   2   4  13        0.24       11.27      9.07 o 
   3   4  13       10.51        6.25      6.48 o 
   4   4  13     1048.32     1037.22     49.47 o 
   5   4  13      260.48      263.65     25.97 o 
   6   4  13      546.72      513.58     80.40 o 
  -2   5  13      361.06      382.99     72.89 o 
  -1   5  13     1721.66     1598.79     72.01 o 
   0   5  13      654.31      622.25     43.94 o 
   1   5  13      898.69      964.48     46.50 o 
   2   5  13      663.45      735.45     40.57 o 
   3   5  13       65.19       46.70     11.40 o 
   4   5  13      798.56      834.47     44.76 o 
   5   5  13      995.19     1012.78     68.49 o 
   6   5  13        2.93      -12.43     17.70 o 
  -2   6  13     1566.24     1418.40     69.33 o 
  -1   6  13      484.82      462.09     45.24 o 
   0   6  13       18.29        0.04     13.23 o 
   1   6  13     1232.79     1243.18     53.63 o 
   2   6  13      373.74      406.64     37.42 o 
   3   6  13      649.99      703.71     40.71 o 
   4   6  13      634.46      627.14     54.88 o 
   5   6  13     1594.00     1486.57     78.36 o 
  -1   7  13     1000.13      909.45     57.43 o 
   0   7  13     1056.49     1065.28     50.15 o 
   1   7  13        0.26       15.22      8.84 o 
   2   7  13      394.94      396.74     30.70 o 
   3   7  13        0.53       -2.34      7.74 o 
   4   7  13      684.81      658.11     62.57 o 
   1   8  13      556.80      501.41     59.32 o 
  -1  -5  14       14.12       23.00     17.91 o 
   0  -5  14       94.18      101.95     21.68 o 
   1  -5  14      144.29      137.57     20.05 o 
   2  -5  14       24.44       16.66      9.93 o 
   3  -5  14       32.17       46.04     21.48 o 
  -2  -4  14      222.23      231.80     44.91 o 
  -1  -4  14      729.12      706.15     51.02 o 
   0  -4  14      433.00      442.17     39.52 o 
   1  -4  14      449.89      477.37     45.30 o 
   2  -4  14      716.80      710.36     43.27 o 
   3  -4  14      247.24      260.31     26.63 o 
   4  -4  14      766.04      585.94     65.38 o 
  -2  -3  14     1535.88     1487.34     92.84 o 
  -1  -3  14       83.49       77.71     15.43 o 
   0  -3  14      115.87      144.97     15.76 o 
   1  -3  14      838.28      785.68     36.91 o 
   2  -3  14      517.38      556.76     37.89 o 
   3  -3  14     2211.05     2242.78     82.09 o 
   4  -3  14     2014.17     1965.95     73.49 o 
  -2  -2  14      241.19      214.54     24.23 o 
  -1  -2  14      260.59      260.34     25.05 o 
   0  -2  14      873.77      837.16     39.43 o 
   1  -2  14       51.36       41.24     10.39 o 
   2  -2  14     1722.86     1831.73     57.61 o 
   3  -2  14      232.18      227.25     24.94 o 
   4  -2  14     1457.14     1484.15     62.82 o 
   5  -2  14      433.67      394.49     53.12 o 
  -3  -1  14        8.21       -9.11     11.45 o 
  -2  -1  14     1560.61     1528.43     70.80 o 
  -1  -1  14       30.23       42.86     23.35 o 
   0  -1  14      137.72      145.95     15.11 o 
   1  -1  14     2493.28     2506.31     65.91 o 
   2  -1  14       13.71       17.13      7.25 o 
   3  -1  14      341.47      348.79     25.34 o 
   4  -1  14     1513.97     1473.29     53.19 o 
   5  -1  14       87.33       69.96     13.68 o 
  -3   0  14      652.67      618.85     51.19 o 
  -2   0  14      822.80      745.45     49.62 o 
  -1   0  14     2168.65     2176.81     81.48 o 
   0   0  14       42.40       36.12      8.91 o 
   1   0  14     1144.59     1177.33     44.73 o 
   2   0  14     2214.16     2269.97     63.61 o 
   3   0  14      160.91      167.70     17.69 o 
   4   0  14       53.94       48.27      9.87 o 
   5   0  14      207.75      199.75     22.08 o 
   6   0  14       13.81        7.01     12.05 o 
  -3   1  14       28.01       46.87     17.54 o 
  -2   1  14      877.54      884.99     58.54 o 
  -1   1  14      534.72      533.48     30.66 o 
   0   1  14     1437.97     1397.71     55.79 o 
   1   1  14     2338.60     2351.96     63.06 o 
   2   1  14      592.09      612.07     35.98 o 
   3   1  14      723.26      710.56     35.33 o 
   4   1  14      353.63      349.11     26.91 o 
   5   1  14      778.17      812.90     39.82 o 
   6   1  14      209.83      196.51     40.23 o 
  -3   2  14      900.75      870.97     59.20 o 
  -2   2  14       47.30       26.50     12.69 o 
  -1   2  14     1865.74     1817.21    156.65 o 
   0   2  14      660.73      675.76     39.03 o 
   1   2  14      321.47      383.96     29.99 o 
   2   2  14     1627.07     1702.48     54.21 o 
   3   2  14      122.92      120.89     15.40 o 
   4   2  14     1349.46     1345.47     50.38 o 
   5   2  14      466.14      480.38     36.05 o 
   6   2  14      779.78      788.78     79.31 o 
  -2   3  14     1448.53     1336.50     69.94 o 
  -1   3  14      345.58      345.70     32.06 o 
   0   3  14       61.74       79.94     19.49 o 
   1   3  14     2336.89     2488.83     83.75 o 
   2   3  14       83.75       95.03     15.98 o 
   3   3  14      175.50      192.06     22.06 o 
   4   3  14       87.56       77.13     14.87 o 
   5   3  14     1233.85     1181.32     72.40 o 
  -2   4  14      157.13      167.36     38.44 o 
  -1   4  14     3255.46     3166.51    240.19 o 
   0   4  14      695.67      727.80     55.54 o 
   1   4  14        2.86        7.70      8.62 o 
   2   4  14      918.68      862.85     45.57 o 
   3   4  14       48.53       32.35     11.61 o 
   4   4  14      169.30      118.69     18.12 o 
   5   4  14      907.95      827.48     58.16 o 
  -1   5  14       88.43       97.35     30.45 o 
   0   5  14      498.00      459.10     33.56 o 
   1   5  14      449.22      457.14     33.13 o 
   2   5  14      352.28      333.78     29.11 o 
   3   5  14      870.60      894.42     47.75 o 
   4   5  14      420.09      421.80     48.06 o 
   5   5  14       88.06       64.93     24.77 o 
   0   6  14       87.38       89.45     22.31 o 
   1   6  14      266.63      268.40     26.63 o 
   2   6  14      905.19      861.78     69.57 o 
   3   6  14      242.63      258.98     31.41 o 
   4   6  14     1153.03     1030.53     85.51 o 
   2   7  14      310.65      348.07     49.98 o 
   0  -3  15       30.66       55.67     22.43 o 
   1  -3  15     1521.91     1368.42     67.70 o 
   2  -3  15     2275.57     2162.10     75.08 o 
   3  -3  15        0.13       -1.37      9.06 o 
  -1  -2  15       81.94       58.05     25.50 o 
   0  -2  15      294.28      231.12     37.89 o 
   1  -2  15     1983.52     1972.55     60.79 o 
   2  -2  15      444.83      425.74     28.61 o 
   3  -2  15      967.54      900.34     48.08 o 
   4  -2  15      445.29      367.77     38.51 o 
  -1  -1  15      893.16      690.36     67.86 o 
   0  -1  15      907.41      926.02     48.51 o 
   1  -1  15       32.98       33.90     15.33 o 
   2  -1  15     1991.81     2002.82    111.34 o 
   3  -1  15      342.92      280.27     23.52 o 
   4  -1  15      313.28      294.91     28.56 o 
  -1   0  15       61.31       60.10     16.13 o 
   0   0  15     1052.12     1055.49     80.15 o 
   1   0  15     1942.87     1917.65     58.97 o 
   2   0  15        8.52        5.23      7.15 o 
   3   0  15       86.39       80.43     12.54 o 
   4   0  15      419.45      398.35     32.29 o 
  -1   1  15     2055.85     2252.74    101.88 o 
   0   1  15      241.59      241.46     20.56 o 
   1   1  15      435.82      456.44     28.30 o 
   2   1  15     1516.84     1515.81     53.14 o 
   3   1  15        8.77        5.88      8.14 o 
   4   1  15      351.91      359.77     27.10 o 
  -1   2  15       10.70        9.28     18.96 o 
   0   2  15      634.34      577.80     37.72 o 
   1   2  15      730.27      741.28     43.45 o 
   2   2  15      458.09      441.12     33.90 o 
   3   2  15      422.39      432.02     33.53 o 
   4   2  15      103.06      109.78     18.43 o 
   0   3  15     1706.68     1560.51     89.22 o 
   1   3  15       74.96      101.24     17.17 o 
   2   3  15      697.00      710.13     43.10 o 
   3   3  15       30.52       39.01     13.65 o 
   4   3  15      897.00      872.87     48.77 o 
   0   4  15      197.92      189.44     27.10 o 
   1   4  15      814.33      783.54     53.14 o 
   2   4  15       31.31       40.27     27.40 o 
   3   4  15      226.05      229.86     30.17 o 
   4   4  15     1046.09      745.46     78.44 o 
   1   5  15      159.62      166.91     35.27 o 
   2   5  15      852.82      840.77     56.37 o 
   3   5  15        0.08       -2.54     11.79 o 
   1   0  16       40.28       25.16     18.85 o 
   2   0  16     1145.93     1019.95     59.65 o 
   1   1  16      888.50      758.63     57.10 o 
   2   1  16      316.64      367.47     36.90 o 
   2   2  16      591.25      598.99     64.41 o 
                                                 
